# Supplementary material for: Effects of tobacco smoke and electronic cigarette vapor exposure on the oral and gut microbiota in humans: a pilot study
Source: PeerJ. 2018 Apr 30;6:e4693. doi: 10.7717/peerj.4693 (PMC5933315; doi:10.7717/peerj.4693)
Supplement: Supplemental Information 6 [file peerj-06-4693-s006.biom]

{"id": "No Table ID","format": "Biological Observation Matrix 1.0.0","format_url": "http://biom-format.org","matrix_type": "sparse","generated_by": "BIOM-Format 2.1.4","date": "2018-03-21T21:43:49.432049","type": "OTU table","matrix_element_type": "float","shape": [755, 90],"data": [[0,4,8.0],[1,1,17.0],[1,3,11.0],[1,6,3.0],[1,8,73.0],[1,9,208.0],[1,11,1.0],[1,12,3.0],[1,14,13.0],[1,15,15.0],[1,16,20.0],[1,17,70.0],[1,18,101.0],[1,20,174.0],[1,30,17.0],[1,31,68.0],[1,33,7.0],[1,35,1.0],[1,36,97.0],[1,37,2.0],[1,38,32.0],[1,42,90.0],[1,44,3.0],[1,45,204.0],[1,46,4.0],[1,48,54.0],[1,50,323.0],[1,51,2.0],[1,52,1.0],[1,53,2.0],[1,57,4.0],[1,58,29.0],[1,59,78.0],[1,60,4.0],[1,62,1.0],[1,63,1.0],[1,66,2.0],[1,72,15.0],[1,73,121.0],[1,76,52.0],[1,78,3.0],[1,80,76.0],[1,81,324.0],[1,82,7.0],[1,84,1.0],[1,86,4.0],[1,87,8.0],[1,88,83.0],[2,44,1.0],[3,6,2.0],[3,8,7.0],[3,11,5.0],[3,12,2.0],[3,16,2.0],[3,18,1.0],[3,20,1.0],[3,22,5.0],[3,23,12.0],[3,35,3.0],[3,43,1.0],[3,45,3.0],[3,46,3.0],[3,53,10.0],[3,56,6.0],[3,58,10.0],[3,60,12.0],[3,63,5.0],[3,66,2.0],[3,68,1.0],[3,72,13.0],[3,73,1.0],[3,78,4.0],[3,81,4.0],[3,82,7.0],[3,84,5.0],[3,86,2.0],[5,0,1.0],[5,29,1.0],[5,47,2.0],[5,65,1.0],[5,70,1.0],[6,2,1.0],[6,13,1.0],[6,21,1.0],[6,28,1.0],[6,47,2.0],[6,64,1.0],[6,67,2.0],[6,89,2.0],[7,4,2.0],[7,7,4.0],[7,19,3.0],[7,24,4.0],[7,28,1.0],[7,29,2.0],[7,41,7.0],[7,49,10.0],[7,52,2.0],[7,61,8.0],[7,64,4.0],[7,65,9.0],[7,67,1.0],[7,70,12.0],[7,75,9.0],[7,79,17.0],[7,85,16.0],[7,89,37.0],[8,16,1.0],[8,53,1.0],[8,81,3.0],[9,4,1.0],[10,6,1.0],[10,11,1.0],[10,21,1.0],[10,60,1.0],[10,63,1.0],[10,71,1.0],[10,72,1.0],[10,74,2.0],[10,84,3.0],[11,22,1.0],[11,82,2.0],[12,19,9.0],[12,24,69.0],[12,26,9.0],[12,29,8.0],[12,61,22.0],[12,63,4.0],[14,35,1.0],[14,40,7.0],[14,53,1.0],[14,65,5.0],[14,77,1.0],[15,5,1.0],[15,63,1.0],[15,68,1.0],[15,74,1.0],[16,53,13.0],[16,58,2.0],[17,34,1.0],[17,41,1.0],[17,47,1.0],[17,65,1.0],[18,0,2.0],[18,3,1.0],[18,4,1.0],[18,13,12.0],[18,25,13.0],[18,26,3.0],[18,29,24.0],[18,34,10.0],[18,40,14.0],[18,47,17.0],[18,52,10.0],[18,61,16.0],[18,70,6.0],[18,75,24.0],[18,77,25.0],[19,4,1.0],[19,21,1.0],[19,24,1.0],[19,29,1.0],[19,39,1.0],[19,64,1.0],[19,70,1.0],[19,79,1.0],[20,28,1.0],[20,29,1.0],[20,34,1.0],[20,89,2.0],[21,75,2.0],[22,0,1.0],[22,21,1.0],[22,70,2.0],[22,75,1.0],[24,50,1.0],[24,68,3.0],[24,72,3.0],[24,81,4.0],[24,84,5.0],[25,64,1.0],[25,89,1.0],[26,11,1.0],[27,24,1.0],[28,2,4.0],[28,4,10.0],[28,7,9.0],[28,13,2.0],[28,19,4.0],[28,21,1.0],[28,24,3.0],[28,25,1.0],[28,28,7.0],[28,29,5.0],[28,34,5.0],[28,39,4.0],[28,40,2.0],[28,41,20.0],[28,47,25.0],[28,49,5.0],[28,52,6.0],[28,61,6.0],[28,63,2.0],[28,64,4.0],[28,79,18.0],[28,85,17.0],[28,89,1.0],[29,0,2.0],[29,3,2.0],[29,15,1.0],[29,18,1.0],[29,19,2347.0],[29,21,1.0],[29,26,2356.0],[29,29,1414.0],[29,30,3.0],[29,33,2.0],[29,38,1.0],[29,39,2455.0],[29,43,1.0],[29,48,1.0],[29,52,1109.0],[29,53,1.0],[29,56,2.0],[29,57,1.0],[29,59,2.0],[29,61,2048.0],[29,63,36.0],[29,67,1.0],[29,85,1087.0],[29,88,1.0],[30,58,1.0],[30,68,2.0],[31,0,6.0],[31,2,40.0],[31,4,225.0],[31,6,1.0],[31,7,23.0],[31,13,20.0],[31,19,16.0],[31,21,34.0],[31,24,92.0],[31,25,2.0],[31,26,17.0],[31,27,46.0],[31,28,28.0],[31,29,11.0],[31,34,27.0],[31,39,6.0],[31,40,35.0],[31,41,111.0],[31,47,74.0],[31,49,57.0],[31,52,30.0],[31,60,1.0],[31,61,20.0],[31,63,4.0],[31,64,53.0],[31,65,46.0],[31,66,1.0],[31,67,8.0],[31,70,57.0],[31,75,125.0],[31,77,13.0],[31,79,65.0],[31,81,1.0],[31,85,65.0],[31,89,95.0],[32,11,1.0],[32,50,3.0],[32,53,6.0],[32,58,1.0],[32,60,1.0],[32,68,4.0],[32,72,5.0],[32,76,1.0],[32,78,8.0],[32,81,7.0],[32,86,3.0],[33,8,1.0],[33,16,1.0],[33,17,2.0],[33,30,2.0],[33,36,1.0],[33,58,2.0],[33,60,3.0],[33,73,1.0],[33,76,1.0],[33,87,1.0],[34,4,13.0],[34,27,1.0],[35,0,83.0],[35,2,16.0],[35,4,60.0],[35,6,2.0],[35,7,1.0],[35,13,16.0],[35,19,1.0],[35,21,54.0],[35,24,11.0],[35,25,16.0],[35,26,3.0],[35,27,15.0],[35,28,3.0],[35,29,4.0],[35,34,4.0],[35,39,6.0],[35,41,7.0],[35,47,4.0],[35,49,17.0],[35,52,6.0],[35,61,5.0],[35,63,1.0],[35,64,14.0],[35,65,2.0],[35,67,15.0],[35,70,4.0],[35,71,1.0],[35,75,29.0],[35,77,8.0],[35,79,16.0],[35,82,1.0],[35,85,5.0],[35,89,22.0],[36,1,5.0],[36,2,1.0],[36,3,98.0],[36,5,986.0],[36,6,83.0],[36,8,118.0],[36,9,24.0],[36,10,596.0],[36,11,24.0],[36,12,131.0],[36,14,28.0],[36,15,61.0],[36,16,99.0],[36,17,107.0],[36,18,18.0],[36,20,23.0],[36,22,24.0],[36,23,236.0],[36,25,1.0],[36,29,2.0],[36,30,97.0],[36,31,34.0],[36,32,1515.0],[36,33,239.0],[36,34,1.0],[36,35,911.0],[36,36,120.0],[36,37,1212.0],[36,38,270.0],[36,42,147.0],[36,43,239.0],[36,44,276.0],[36,45,31.0],[36,46,136.0],[36,48,33.0],[36,50,39.0],[36,51,45.0],[36,52,1.0],[36,53,52.0],[36,54,915.0],[36,55,136.0],[36,56,312.0],[36,57,99.0],[36,58,75.0],[36,59,91.0],[36,60,68.0],[36,62,467.0],[36,63,20.0],[36,65,1.0],[36,66,85.0],[36,68,118.0],[36,69,292.0],[36,71,27.0],[36,72,45.0],[36,73,34.0],[36,75,1.0],[36,76,59.0],[36,78,33.0],[36,79,2.0],[36,80,48.0],[36,81,8.0],[36,82,5.0],[36,83,151.0],[36,84,27.0],[36,86,190.0],[36,87,544.0],[36,88,69.0],[37,3,6.0],[37,8,2.0],[37,10,5.0],[37,11,2.0],[37,12,12.0],[37,15,18.0],[37,16,75.0],[37,17,1.0],[37,18,1.0],[37,20,10.0],[37,22,7.0],[37,23,4.0],[37,30,6.0],[37,31,9.0],[37,33,1.0],[37,37,6.0],[37,42,4.0],[37,43,2.0],[37,45,1.0],[37,48,2.0],[37,50,2.0],[37,53,4.0],[37,54,2.0],[37,55,6.0],[37,56,3.0],[37,58,7.0],[37,59,2.0],[37,62,1.0],[37,63,1.0],[37,66,5.0],[37,68,5.0],[37,69,2.0],[37,71,18.0],[37,72,4.0],[37,74,6.0],[37,78,3.0],[37,80,1.0],[37,82,6.0],[37,83,3.0],[37,84,11.0],[37,86,6.0],[38,11,3.0],[38,32,3.0],[38,58,1.0],[39,8,1.0],[39,9,2.0],[39,11,8.0],[39,12,1.0],[39,42,3.0],[39,43,3.0],[39,60,1.0],[39,72,7.0],[39,82,1.0],[40,8,1.0],[40,12,1.0],[40,15,5.0],[40,20,1.0],[40,30,5.0],[40,31,7.0],[40,35,1.0],[40,36,1.0],[40,45,2.0],[40,46,2.0],[40,50,2.0],[40,53,2.0],[40,57,2.0],[40,60,1.0],[40,68,2.0],[40,73,2.0],[40,76,18.0],[40,80,11.0],[42,22,1.0],[42,76,1.0],[42,86,1.0],[43,22,1.0],[43,58,1.0],[43,82,1.0],[44,25,14.0],[44,28,3.0],[44,29,6.0],[44,34,5.0],[44,39,1.0],[44,47,5.0],[44,52,1.0],[44,61,1.0],[44,70,5.0],[44,77,2.0],[45,43,1.0],[45,59,1.0],[45,66,1.0],[45,68,1.0],[45,72,1.0],[45,82,3.0],[46,4,9.0],[46,13,2.0],[47,6,1.0],[47,11,4.0],[47,12,3.0],[47,15,3.0],[47,18,1.0],[47,22,18.0],[47,32,1.0],[47,35,2.0],[47,43,4.0],[47,45,1.0],[47,50,1.0],[47,53,6.0],[47,56,22.0],[47,57,5.0],[47,58,1.0],[47,59,3.0],[47,60,1.0],[47,63,1.0],[47,68,8.0],[47,72,3.0],[47,76,1.0],[47,80,1.0],[47,82,15.0],[48,0,315.0],[48,2,433.0],[48,3,1.0],[48,4,101.0],[48,7,358.0],[48,13,336.0],[48,14,2.0],[48,15,2.0],[48,16,1.0],[48,18,1.0],[48,19,39.0],[48,21,62.0],[48,24,82.0],[48,25,105.0],[48,26,42.0],[48,27,342.0],[48,28,143.0],[48,29,16.0],[48,30,11.0],[48,32,1.0],[48,34,318.0],[48,38,4.0],[48,39,36.0],[48,40,361.0],[48,47,310.0],[48,48,2.0],[48,49,590.0],[48,52,67.0],[48,53,2.0],[48,57,5.0],[48,59,1.0],[48,61,7.0],[48,62,1.0],[48,63,14.0],[48,64,357.0],[48,65,234.0],[48,66,1.0],[48,67,492.0],[48,70,131.0],[48,75,214.0],[48,76,1.0],[48,77,413.0],[48,79,492.0],[48,85,115.0],[48,89,83.0],[50,8,1.0],[50,11,3.0],[50,23,2.0],[50,45,1.0],[50,53,5.0],[50,57,6.0],[50,58,2.0],[50,66,2.0],[50,80,1.0],[50,81,1.0],[50,84,2.0],[50,88,1.0],[51,2,1.0],[51,21,1.0],[53,1,1.0],[53,3,5.0],[53,5,4.0],[53,6,41.0],[53,9,3.0],[53,11,91.0],[53,12,14.0],[53,15,4.0],[53,16,16.0],[53,17,5.0],[53,18,12.0],[53,20,5.0],[53,22,24.0],[53,23,1.0],[53,30,1.0],[53,32,33.0],[53,33,11.0],[53,35,2.0],[53,36,4.0],[53,38,7.0],[53,42,14.0],[53,43,8.0],[53,44,1.0],[53,45,6.0],[53,46,1.0],[53,48,4.0],[53,50,1.0],[53,51,7.0],[53,53,9.0],[53,55,1.0],[53,56,4.0],[53,57,11.0],[53,58,7.0],[53,59,4.0],[53,60,24.0],[53,62,3.0],[53,63,6.0],[53,66,13.0],[53,68,4.0],[53,69,1.0],[53,71,43.0],[53,72,12.0],[53,73,15.0],[53,74,4.0],[53,76,2.0],[53,78,15.0],[53,81,37.0],[53,82,24.0],[53,84,20.0],[53,86,47.0],[53,87,2.0],[53,88,5.0],[54,0,2.0],[54,1,253.0],[54,3,345.0],[54,5,1480.0],[54,6,498.0],[54,7,3.0],[54,8,465.0],[54,9,102.0],[54,10,2704.0],[54,11,522.0],[54,12,1701.0],[54,14,519.0],[54,15,870.0],[54,16,967.0],[54,17,400.0],[54,18,346.0],[54,20,227.0],[54,21,9.0],[54,22,1876.0],[54,23,1305.0],[54,24,2.0],[54,25,2.0],[54,27,1.0],[54,28,2.0],[54,29,3.0],[54,30,957.0],[54,31,239.0],[54,32,1156.0],[54,33,520.0],[54,34,8.0],[54,35,1253.0],[54,36,196.0],[54,37,1020.0],[54,38,938.0],[54,40,1.0],[54,41,3.0],[54,42,296.0],[54,43,2134.0],[54,44,3252.0],[54,45,457.0],[54,46,364.0],[54,47,3.0],[54,48,236.0],[54,49,1.0],[54,50,124.0],[54,51,801.0],[54,52,1.0],[54,53,474.0],[54,54,2772.0],[54,55,1177.0],[54,56,1372.0],[54,57,973.0],[54,58,123.0],[54,59,308.0],[54,60,715.0],[54,62,1519.0],[54,63,783.0],[54,64,1.0],[54,65,1.0],[54,66,1877.0],[54,68,2476.0],[54,69,743.0],[54,70,4.0],[54,71,780.0],[54,72,974.0],[54,73,93.0],[54,74,70.0],[54,75,2.0],[54,76,315.0],[54,77,1.0],[54,78,569.0],[54,79,1.0],[54,80,213.0],[54,81,44.0],[54,82,498.0],[54,83,407.0],[54,84,554.0],[54,86,956.0],[54,87,1265.0],[54,88,185.0],[54,89,3.0],[55,0,2.0],[55,2,4.0],[55,7,5.0],[55,25,2.0],[55,26,1.0],[55,27,2.0],[55,28,28.0],[55,29,13.0],[55,34,12.0],[55,39,2.0],[55,41,33.0],[55,45,1.0],[55,47,23.0],[55,49,28.0],[55,52,35.0],[55,54,1.0],[55,65,29.0],[55,66,1.0],[55,67,23.0],[55,70,5.0],[55,77,1.0],[55,85,4.0],[56,22,1.0],[56,53,1.0],[56,58,2.0],[56,82,2.0],[57,19,4.0],[57,24,21.0],[57,29,2.0],[57,39,5.0],[57,61,21.0],[57,70,10.0],[57,85,20.0],[57,87,1.0],[58,0,163.0],[58,2,432.0],[58,4,34.0],[58,7,149.0],[58,13,279.0],[58,14,1.0],[58,15,1.0],[58,19,3.0],[58,24,75.0],[58,25,25.0],[58,27,161.0],[58,28,867.0],[58,29,3.0],[58,30,2.0],[58,34,50.0],[58,37,1.0],[58,39,9.0],[58,40,941.0],[58,52,3.0],[58,58,1.0],[58,61,9.0],[58,63,2.0],[58,64,1.0],[58,65,60.0],[58,66,1.0],[58,70,40.0],[58,75,212.0],[58,77,158.0],[58,79,417.0],[58,80,1.0],[58,85,7.0],[58,89,376.0],[59,0,25.0],[59,2,37.0],[59,4,12.0],[59,7,15.0],[59,13,55.0],[59,19,22.0],[59,21,48.0],[59,24,25.0],[59,25,25.0],[59,26,26.0],[59,27,44.0],[59,28,28.0],[59,29,19.0],[59,30,1.0],[59,34,46.0],[59,39,13.0],[59,41,23.0],[59,47,65.0],[59,49,34.0],[59,52,22.0],[59,61,26.0],[59,63,4.0],[59,64,49.0],[59,65,27.0],[59,67,48.0],[59,70,74.0],[59,71,1.0],[59,75,40.0],[59,77,44.0],[59,79,58.0],[59,85,30.0],[59,89,22.0],[60,4,43.0],[60,24,2.0],[60,52,2.0],[60,70,20.0],[61,29,9.0],[63,85,2.0],[64,4,1.0],[65,11,6.0],[65,43,1.0],[65,81,38.0],[66,53,2.0],[66,76,1.0],[67,6,1.0],[67,11,1.0],[67,38,1.0],[67,72,1.0],[68,2,35.0],[68,3,1.0],[68,7,18.0],[68,13,142.0],[68,15,1.0],[68,19,4.0],[68,24,161.0],[68,25,7.0],[68,28,63.0],[68,29,3.0],[68,30,7.0],[68,34,124.0],[68,38,1.0],[68,39,1.0],[68,41,36.0],[68,47,73.0],[68,49,247.0],[68,52,70.0],[68,60,1.0],[68,61,9.0],[68,63,6.0],[68,64,22.0],[68,65,316.0],[68,67,28.0],[68,70,3.0],[68,71,1.0],[68,77,7.0],[68,79,44.0],[68,85,63.0],[68,87,3.0],[69,4,1.0],[69,41,1.0],[70,38,2.0],[70,47,3.0],[71,50,2.0],[71,53,1.0],[71,84,1.0],[72,2,1.0],[72,3,6.0],[72,6,5.0],[72,9,2.0],[72,12,3.0],[72,16,9.0],[72,17,2.0],[72,18,3.0],[72,20,5.0],[72,23,1.0],[72,33,13.0],[72,35,8.0],[72,37,33.0],[72,38,3.0],[72,42,5.0],[72,46,6.0],[72,48,4.0],[72,50,3.0],[72,51,11.0],[72,53,28.0],[72,55,17.0],[72,56,1.0],[72,57,1.0],[72,59,2.0],[72,60,9.0],[72,62,2.0],[72,66,3.0],[72,68,1.0],[72,69,45.0],[72,72,1.0],[72,76,1.0],[72,83,3.0],[72,84,3.0],[72,88,5.0],[73,52,2.0],[73,85,4.0],[74,24,1.0],[74,26,1.0],[74,52,4.0],[75,1,164.0],[75,5,3.0],[75,6,1.0],[75,8,111.0],[75,9,67.0],[75,10,1.0],[75,11,297.0],[75,12,11.0],[75,14,125.0],[75,15,1.0],[75,16,3.0],[75,17,1.0],[75,18,4.0],[75,20,3.0],[75,22,2.0],[75,30,8.0],[75,31,11.0],[75,32,10.0],[75,33,7.0],[75,35,2.0],[75,37,1.0],[75,42,14.0],[75,43,68.0],[75,45,5.0],[75,46,2.0],[75,48,2.0],[75,50,12.0],[75,51,5.0],[75,57,3.0],[75,58,10.0],[75,59,3.0],[75,60,8.0],[75,62,1.0],[75,63,49.0],[75,66,7.0],[75,69,1.0],[75,70,1.0],[75,72,26.0],[75,73,1.0],[75,76,14.0],[75,80,3.0],[75,81,1.0],[75,82,15.0],[75,84,34.0],[75,88,35.0],[76,27,2.0],[77,4,12.0],[78,35,1.0],[78,78,4.0],[78,86,2.0],[79,39,1.0],[79,52,1.0],[80,2,6.0],[80,7,15.0],[80,13,1.0],[80,19,2.0],[80,21,11.0],[80,24,11.0],[80,25,13.0],[80,27,8.0],[80,28,12.0],[80,34,9.0],[80,39,3.0],[80,40,25.0],[80,41,20.0],[80,47,19.0],[80,49,35.0],[80,52,11.0],[80,61,2.0],[80,64,8.0],[80,65,14.0],[80,75,11.0],[80,77,14.0],[80,85,8.0],[81,3,4.0],[81,5,2.0],[81,6,13.0],[81,8,9.0],[81,9,2.0],[81,12,25.0],[81,14,2.0],[81,15,5.0],[81,16,19.0],[81,17,18.0],[81,18,2.0],[81,20,3.0],[81,22,2.0],[81,23,2.0],[81,30,36.0],[81,31,68.0],[81,33,6.0],[81,35,8.0],[81,36,78.0],[81,38,10.0],[81,42,17.0],[81,45,1.0],[81,46,17.0],[81,48,66.0],[81,50,15.0],[81,51,10.0],[81,53,61.0],[81,55,1.0],[81,56,2.0],[81,57,2.0],[81,58,23.0],[81,59,2.0],[81,60,16.0],[81,62,1.0],[81,63,3.0],[81,66,2.0],[81,68,2.0],[81,69,3.0],[81,71,7.0],[81,72,10.0],[81,73,8.0],[81,74,1.0],[81,76,22.0],[81,78,14.0],[81,80,6.0],[81,81,4.0],[81,82,2.0],[81,83,1.0],[81,84,9.0],[81,86,9.0],[81,87,14.0],[81,88,1.0],[82,10,1.0],[82,14,2.0],[82,73,1.0],[83,2,96.0],[83,4,11.0],[83,7,26.0],[83,13,19.0],[83,19,29.0],[83,21,82.0],[83,24,47.0],[83,25,16.0],[83,26,39.0],[83,28,25.0],[83,29,18.0],[83,34,15.0],[83,39,52.0],[83,41,21.0],[83,47,6.0],[83,49,64.0],[83,52,9.0],[83,57,1.0],[83,61,40.0],[83,63,1.0],[83,64,6.0],[83,65,2.0],[83,67,30.0],[83,70,27.0],[83,75,64.0],[83,77,10.0],[83,79,84.0],[83,85,28.0],[85,5,4.0],[85,6,4.0],[85,8,2.0],[85,10,1.0],[85,15,1.0],[85,16,10.0],[85,20,2.0],[85,22,1.0],[85,23,1.0],[85,30,3.0],[85,31,4.0],[85,32,4.0],[85,33,1.0],[85,36,3.0],[85,45,1.0],[85,46,1.0],[85,48,1.0],[85,50,1.0],[85,53,8.0],[85,57,5.0],[85,58,8.0],[85,60,1.0],[85,63,6.0],[85,66,2.0],[85,68,4.0],[85,71,1.0],[85,72,6.0],[85,78,1.0],[85,80,2.0],[85,81,4.0],[85,84,3.0],[86,15,1.0],[86,25,1.0],[86,34,27.0],[86,39,39.0],[86,41,108.0],[86,63,3.0],[86,67,29.0],[86,75,99.0],[86,85,35.0],[87,57,1.0],[87,60,1.0],[87,66,1.0],[87,71,55.0],[87,74,1.0],[89,0,1.0],[89,5,6.0],[89,6,161.0],[89,8,16.0],[89,10,4.0],[89,11,8.0],[89,12,5.0],[89,15,6.0],[89,16,14.0],[89,18,1.0],[89,22,30.0],[89,23,42.0],[89,30,1.0],[89,32,25.0],[89,36,1.0],[89,43,9.0],[89,45,1.0],[89,48,2.0],[89,53,1.0],[89,56,16.0],[89,58,1.0],[89,59,9.0],[89,63,1.0],[89,66,2.0],[89,68,5.0],[89,71,2.0],[89,72,5.0],[89,76,1.0],[89,81,2.0],[89,82,17.0],[89,84,1.0],[89,86,11.0],[89,87,1.0],[89,88,6.0],[90,52,1.0],[91,1,1.0],[91,2,5.0],[91,7,11.0],[91,15,1.0],[91,25,5.0],[91,27,26.0],[91,28,83.0],[91,29,12.0],[91,34,16.0],[91,39,19.0],[91,40,31.0],[91,41,51.0],[91,47,81.0],[91,49,14.0],[91,52,55.0],[91,57,1.0],[91,61,3.0],[91,63,4.0],[91,64,6.0],[91,65,43.0],[91,67,13.0],[91,75,4.0],[91,77,38.0],[91,84,1.0],[91,85,55.0],[91,87,1.0],[91,89,28.0],[92,68,3.0],[92,72,23.0],[92,76,1.0],[93,2,3.0],[93,3,1.0],[93,4,3.0],[93,7,2.0],[93,13,6.0],[93,19,23.0],[93,21,6.0],[93,24,2.0],[93,25,1.0],[93,26,3.0],[93,27,5.0],[93,28,7.0],[93,29,14.0],[93,30,3.0],[93,34,36.0],[93,39,35.0],[93,40,39.0],[93,41,3.0],[93,47,5.0],[93,49,23.0],[93,51,2.0],[93,52,25.0],[93,57,1.0],[93,61,61.0],[93,64,111.0],[93,65,51.0],[93,67,10.0],[93,70,6.0],[93,75,1.0],[93,79,11.0],[93,85,8.0],[94,12,3.0],[94,20,2.0],[94,50,1.0],[94,53,1.0],[94,55,1.0],[94,60,1.0],[95,26,1.0],[95,34,1.0],[95,70,1.0],[96,39,1.0],[96,63,1.0],[97,4,8.0],[97,19,1.0],[97,21,4.0],[97,24,4.0],[97,28,4.0],[97,30,2.0],[97,41,25.0],[97,47,26.0],[97,49,11.0],[97,63,3.0],[97,64,18.0],[97,65,18.0],[97,67,6.0],[97,70,3.0],[97,79,1.0],[97,85,8.0],[98,8,3.0],[98,15,6.0],[98,18,2.0],[98,30,2.0],[98,36,3.0],[98,53,1.0],[98,55,1.0],[98,58,22.0],[98,76,3.0],[98,80,6.0],[98,87,4.0],[99,50,2.0],[99,53,1.0],[102,3,2.0],[102,6,1.0],[102,8,12.0],[102,11,3.0],[102,12,1.0],[102,15,15.0],[102,18,5.0],[102,23,10.0],[102,30,8.0],[102,31,2.0],[102,33,2.0],[102,35,6.0],[102,36,1.0],[102,44,1.0],[102,45,7.0],[102,46,9.0],[102,48,4.0],[102,51,3.0],[102,53,9.0],[102,56,1.0],[102,57,23.0],[102,58,11.0],[102,59,6.0],[102,60,2.0],[102,66,3.0],[102,68,2.0],[102,69,1.0],[102,72,2.0],[102,76,12.0],[102,80,3.0],[102,82,1.0],[102,84,3.0],[102,87,2.0],[102,88,1.0],[103,13,1.0],[103,27,2.0],[103,64,1.0],[103,67,1.0],[104,70,1.0],[105,8,6.0],[105,23,7.0],[105,31,1.0],[105,53,115.0],[105,58,56.0],[105,78,8.0],[105,86,2.0],[106,6,8.0],[106,23,1.0],[106,45,1.0],[106,50,6.0],[106,53,14.0],[106,56,5.0],[106,58,6.0],[106,68,1.0],[106,72,11.0],[106,76,2.0],[106,81,1.0],[107,53,5.0],[107,55,1.0],[107,56,2.0],[107,57,1.0],[107,58,3.0],[107,66,2.0],[107,68,1.0],[107,72,3.0],[107,78,1.0],[107,81,1.0],[108,4,6.0],[108,70,1.0],[109,0,3.0],[109,13,2.0],[109,27,1.0],[109,29,1.0],[109,34,1.0],[109,65,1.0],[109,70,1.0],[110,3,2.0],[110,6,3.0],[110,8,4.0],[110,9,22.0],[110,12,1.0],[110,15,20.0],[110,16,18.0],[110,17,57.0],[110,18,59.0],[110,20,15.0],[110,30,37.0],[110,31,78.0],[110,33,15.0],[110,35,12.0],[110,36,38.0],[110,38,77.0],[110,42,4.0],[110,44,2.0],[110,45,8.0],[110,46,23.0],[110,48,67.0],[110,50,14.0],[110,53,2.0],[110,54,1.0],[110,55,6.0],[110,56,5.0],[110,57,6.0],[110,58,94.0],[110,59,7.0],[110,60,3.0],[110,62,5.0],[110,69,11.0],[110,73,151.0],[110,76,79.0],[110,78,1.0],[110,80,116.0],[110,81,11.0],[110,84,1.0],[110,86,2.0],[110,87,10.0],[110,88,6.0],[111,4,3.0],[111,13,1.0],[111,21,70.0],[111,25,16.0],[111,27,2.0],[111,28,11.0],[111,29,4.0],[111,30,1.0],[111,34,8.0],[111,39,3.0],[111,40,13.0],[111,41,11.0],[111,47,35.0],[111,49,1.0],[111,52,142.0],[111,63,2.0],[111,79,1.0],[111,85,47.0],[113,5,1.0],[113,8,2.0],[113,9,1.0],[113,11,2.0],[113,12,9.0],[113,15,4.0],[113,16,8.0],[113,17,1.0],[113,18,1.0],[113,20,3.0],[113,22,10.0],[113,23,6.0],[113,30,10.0],[113,31,3.0],[113,32,1.0],[113,35,1.0],[113,36,2.0],[113,38,1.0],[113,43,2.0],[113,44,5.0],[113,45,4.0],[113,46,2.0],[113,48,4.0],[113,50,1.0],[113,53,11.0],[113,55,2.0],[113,56,19.0],[113,58,1.0],[113,59,6.0],[113,60,61.0],[113,63,8.0],[113,66,2.0],[113,72,2.0],[113,73,16.0],[113,78,5.0],[113,80,2.0],[113,81,14.0],[113,82,4.0],[113,84,4.0],[113,88,1.0],[114,19,1.0],[114,47,1.0],[114,67,1.0],[114,85,1.0],[114,89,1.0],[115,4,26.0],[116,29,40.0],[116,47,34.0],[116,52,91.0],[116,85,11.0],[117,1,7.0],[117,3,14.0],[117,6,14.0],[117,8,13.0],[117,10,12.0],[117,11,8.0],[117,12,19.0],[117,14,184.0],[117,15,38.0],[117,16,5.0],[117,17,24.0],[117,18,2.0],[117,20,1.0],[117,22,17.0],[117,23,7.0],[117,24,1.0],[117,30,42.0],[117,31,11.0],[117,33,22.0],[117,34,1.0],[117,35,17.0],[117,36,6.0],[117,37,38.0],[117,38,91.0],[117,42,17.0],[117,43,61.0],[117,44,14.0],[117,45,1.0],[117,46,11.0],[117,48,13.0],[117,50,3.0],[117,51,393.0],[117,53,41.0],[117,54,12.0],[117,55,9.0],[117,56,33.0],[117,57,4.0],[117,59,8.0],[117,60,3.0],[117,63,15.0],[117,66,32.0],[117,68,18.0],[117,69,7.0],[117,71,337.0],[117,72,16.0],[117,73,3.0],[117,74,21.0],[117,76,2.0],[117,78,20.0],[117,80,1.0],[117,82,4.0],[117,83,4.0],[117,84,49.0],[117,86,55.0],[117,87,28.0],[117,88,2.0],[118,11,1.0],[118,53,1.0],[118,58,1.0],[119,1,7.0],[119,5,1.0],[119,6,3.0],[119,8,12.0],[119,9,3.0],[119,12,2.0],[119,14,1.0],[119,15,3.0],[119,16,9.0],[119,17,6.0],[119,18,20.0],[119,20,8.0],[119,22,3.0],[119,30,3.0],[119,31,4.0],[119,32,4.0],[119,33,5.0],[119,35,2.0],[119,36,5.0],[119,37,2.0],[119,38,6.0],[119,42,11.0],[119,43,1.0],[119,45,19.0],[119,46,15.0],[119,48,3.0],[119,50,11.0],[119,53,2.0],[119,56,1.0],[119,57,4.0],[119,58,13.0],[119,59,6.0],[119,60,2.0],[119,66,1.0],[119,71,1.0],[119,72,3.0],[119,73,11.0],[119,76,7.0],[119,80,5.0],[119,81,6.0],[119,82,3.0],[119,86,1.0],[119,87,2.0],[119,88,10.0],[122,34,1.0],[124,0,14.0],[124,2,12.0],[124,3,1.0],[124,4,67.0],[124,15,1.0],[124,19,1.0],[124,24,30.0],[124,27,38.0],[124,28,16.0],[124,34,17.0],[124,38,4.0],[124,39,5.0],[124,41,29.0],[124,43,1.0],[124,47,61.0],[124,52,47.0],[124,57,1.0],[124,61,14.0],[124,63,1.0],[124,64,35.0],[124,65,47.0],[124,67,32.0],[124,70,50.0],[124,75,35.0],[124,79,77.0],[124,85,35.0],[125,26,1.0],[125,44,2.0],[125,62,1.0],[125,64,1.0],[125,71,1.0],[126,11,6.0],[126,12,1.0],[126,21,51.0],[126,22,18.0],[126,43,5.0],[126,44,1.0],[126,52,2.0],[126,63,3.0],[126,66,2.0],[126,71,46.0],[126,72,2.0],[126,74,263.0],[126,82,4.0],[126,84,25.0],[127,13,2.0],[127,21,1.0],[127,28,1.0],[127,29,1.0],[127,41,1.0],[127,89,1.0],[128,2,3.0],[128,7,4.0],[128,19,3.0],[128,21,3.0],[128,24,3.0],[128,28,2.0],[128,29,4.0],[128,30,1.0],[128,39,1.0],[128,47,2.0],[128,52,5.0],[128,61,1.0],[128,70,3.0],[128,79,7.0],[128,85,2.0],[129,8,1.0],[129,30,1.0],[129,76,1.0],[129,80,3.0],[131,10,2.0],[131,11,3.0],[131,12,10.0],[131,43,32.0],[131,60,3.0],[132,4,2.0],[132,63,1.0],[133,45,1.0],[133,46,1.0],[133,50,1.0],[133,53,2.0],[133,56,1.0],[133,58,1.0],[133,72,3.0],[133,78,2.0],[133,81,1.0],[133,84,1.0],[134,10,1.0],[134,12,1.0],[134,16,1.0],[134,22,2.0],[134,33,9.0],[134,35,6.0],[134,43,3.0],[134,54,1.0],[134,55,1.0],[134,56,2.0],[134,62,3.0],[134,63,1.0],[134,66,2.0],[134,69,3.0],[134,81,1.0],[134,84,2.0],[136,65,2.0],[136,67,1.0],[136,75,1.0],[136,89,1.0],[137,9,1.0],[137,15,1.0],[137,22,2.0],[137,23,1.0],[137,30,1.0],[137,31,7.0],[137,43,2.0],[137,45,1.0],[137,46,2.0],[137,48,1.0],[137,50,3.0],[137,53,3.0],[137,58,2.0],[137,60,7.0],[137,68,1.0],[137,72,3.0],[137,76,2.0],[137,78,2.0],[137,80,1.0],[137,81,4.0],[137,82,4.0],[137,84,4.0],[138,1,8.0],[138,5,9.0],[138,6,29.0],[138,8,19.0],[138,9,46.0],[138,10,4.0],[138,11,71.0],[138,12,10.0],[138,14,3.0],[138,15,6.0],[138,16,15.0],[138,17,1.0],[138,18,16.0],[138,20,43.0],[138,22,16.0],[138,23,3.0],[138,30,5.0],[138,31,13.0],[138,32,9.0],[138,33,12.0],[138,38,2.0],[138,42,29.0],[138,43,20.0],[138,45,42.0],[138,46,21.0],[138,48,5.0],[138,50,26.0],[138,51,5.0],[138,53,15.0],[138,55,2.0],[138,56,5.0],[138,57,5.0],[138,58,10.0],[138,59,24.0],[138,60,11.0],[138,63,72.0],[138,66,20.0],[138,68,11.0],[138,69,1.0],[138,71,62.0],[138,72,28.0],[138,73,7.0],[138,74,67.0],[138,76,3.0],[138,78,5.0],[138,80,14.0],[138,81,14.0],[138,82,33.0],[138,84,74.0],[138,86,14.0],[138,88,53.0],[139,40,88.0],[139,41,1.0],[139,46,1.0],[139,64,1.0],[140,4,77.0],[140,19,7.0],[140,29,7.0],[140,39,22.0],[140,41,10.0],[140,47,2.0],[140,49,56.0],[140,52,2.0],[140,63,2.0],[140,65,5.0],[140,70,25.0],[140,89,79.0],[142,0,2.0],[142,7,20.0],[142,24,3.0],[142,47,1.0],[142,49,7.0],[142,67,2.0],[142,70,5.0],[142,79,2.0],[143,63,1.0],[144,6,9.0],[144,8,1.0],[144,11,1.0],[144,14,2.0],[144,16,1.0],[144,20,1.0],[144,22,12.0],[144,32,4.0],[144,33,2.0],[144,50,1.0],[144,53,5.0],[144,58,1.0],[144,66,2.0],[144,71,2.0],[144,72,1.0],[144,73,1.0],[144,82,3.0],[144,86,1.0],[145,9,6.0],[145,20,1.0],[145,42,1.0],[145,51,1.0],[146,29,1.0],[146,52,15.0],[146,85,7.0],[147,6,1.0],[147,8,2.0],[147,15,2.0],[147,16,3.0],[147,22,2.0],[147,23,2.0],[147,30,2.0],[147,31,1.0],[147,36,1.0],[147,42,1.0],[147,53,11.0],[147,58,7.0],[147,60,1.0],[147,76,1.0],[147,78,1.0],[148,19,4.0],[148,41,1.0],[148,85,25.0],[151,85,5.0],[154,6,10.0],[154,10,1.0],[154,11,7.0],[154,12,5.0],[154,22,2.0],[154,33,1.0],[154,37,1.0],[154,42,1.0],[154,43,15.0],[154,46,1.0],[154,51,1.0],[154,60,2.0],[154,66,2.0],[154,68,14.0],[154,69,1.0],[154,71,6.0],[154,82,6.0],[154,84,1.0],[154,86,4.0],[154,88,1.0],[155,5,3.0],[155,6,11.0],[155,8,7.0],[155,9,1.0],[155,10,1.0],[155,11,3.0],[155,12,5.0],[155,14,1.0],[155,15,15.0],[155,16,36.0],[155,18,5.0],[155,20,17.0],[155,22,6.0],[155,23,4.0],[155,30,18.0],[155,31,21.0],[155,32,5.0],[155,33,3.0],[155,35,1.0],[155,36,1.0],[155,37,4.0],[155,38,2.0],[155,42,40.0],[155,45,1.0],[155,46,7.0],[155,48,13.0],[155,50,10.0],[155,53,40.0],[155,56,3.0],[155,57,4.0],[155,58,13.0],[155,59,1.0],[155,60,2.0],[155,62,1.0],[155,63,1.0],[155,66,7.0],[155,68,2.0],[155,71,11.0],[155,72,5.0],[155,76,4.0],[155,78,3.0],[155,80,5.0],[155,81,4.0],[155,82,4.0],[155,84,8.0],[155,86,4.0],[155,87,3.0],[155,88,2.0],[156,1,9.0],[156,2,1.0],[156,3,2.0],[156,5,11.0],[156,6,13.0],[156,8,52.0],[156,9,38.0],[156,10,2.0],[156,11,21.0],[156,12,20.0],[156,14,10.0],[156,15,28.0],[156,16,33.0],[156,17,11.0],[156,18,12.0],[156,20,42.0],[156,22,20.0],[156,23,8.0],[156,30,26.0],[156,31,16.0],[156,32,6.0],[156,33,6.0],[156,35,7.0],[156,36,7.0],[156,37,14.0],[156,38,10.0],[156,42,20.0],[156,43,8.0],[156,44,1.0],[156,45,32.0],[156,46,13.0],[156,48,7.0],[156,50,27.0],[156,51,9.0],[156,53,28.0],[156,55,1.0],[156,56,5.0],[156,57,6.0],[156,58,18.0],[156,59,11.0],[156,60,19.0],[156,62,3.0],[156,63,9.0],[156,66,10.0],[156,68,5.0],[156,69,2.0],[156,71,27.0],[156,72,8.0],[156,73,2.0],[156,74,3.0],[156,76,10.0],[156,78,20.0],[156,80,10.0],[156,81,5.0],[156,82,13.0],[156,83,3.0],[156,84,2.0],[156,86,21.0],[156,87,9.0],[156,88,20.0],[157,63,1.0],[158,0,7.0],[158,3,1.0],[158,4,17.0],[158,13,11.0],[158,21,18.0],[158,24,12.0],[158,25,1.0],[158,26,22.0],[158,27,12.0],[158,28,5.0],[158,30,2.0],[158,40,24.0],[158,41,12.0],[158,49,17.0],[158,75,26.0],[158,77,5.0],[158,79,28.0],[158,85,17.0],[158,89,51.0],[159,62,1.0],[160,53,1.0],[161,4,4.0],[161,13,1.0],[161,19,3.0],[161,24,1.0],[161,29,1.0],[161,34,7.0],[161,39,1.0],[161,47,1.0],[161,61,4.0],[161,63,1.0],[161,65,4.0],[161,70,4.0],[161,77,1.0],[161,85,4.0],[161,89,2.0],[162,27,1.0],[162,28,2.0],[162,29,1.0],[162,41,1.0],[162,47,1.0],[162,52,2.0],[162,65,1.0],[162,85,1.0],[163,4,3.0],[163,7,4.0],[163,21,1.0],[163,26,2.0],[163,28,3.0],[163,34,2.0],[163,39,1.0],[163,41,1.0],[163,47,2.0],[163,49,9.0],[163,52,4.0],[163,61,1.0],[163,64,3.0],[163,65,2.0],[163,70,3.0],[163,79,2.0],[163,85,2.0],[164,52,1.0],[164,85,2.0],[166,21,1.0],[166,29,1.0],[166,41,5.0],[166,47,4.0],[166,49,7.0],[166,75,3.0],[167,16,4.0],[167,17,1.0],[167,20,4.0],[167,35,1.0],[167,36,3.0],[167,42,1.0],[167,46,1.0],[167,48,1.0],[167,50,6.0],[167,53,6.0],[167,55,1.0],[167,56,2.0],[167,58,1.0],[167,81,1.0],[167,84,1.0],[167,87,1.0],[168,3,1.0],[168,12,1.0],[168,45,3.0],[168,50,1.0],[168,53,7.0],[168,55,3.0],[168,58,9.0],[168,63,1.0],[168,66,1.0],[168,68,5.0],[168,72,8.0],[168,76,1.0],[168,78,3.0],[168,80,3.0],[168,81,2.0],[168,84,2.0],[168,86,5.0],[169,28,1.0],[169,29,2.0],[169,70,1.0],[169,75,1.0],[169,79,2.0],[170,43,1.0],[170,58,1.0],[171,5,5.0],[171,6,1.0],[171,11,3.0],[171,12,1.0],[171,18,8.0],[171,30,1.0],[171,31,8.0],[171,32,8.0],[171,50,1.0],[171,53,2.0],[171,57,17.0],[171,60,3.0],[171,66,1.0],[171,71,3.0],[171,73,1.0],[171,74,1.0],[171,76,1.0],[171,78,3.0],[171,81,2.0],[171,84,2.0],[172,60,1.0],[172,68,2.0],[173,6,2.0],[173,11,4.0],[173,20,1.0],[173,22,2.0],[173,23,2.0],[173,31,1.0],[173,46,1.0],[173,48,1.0],[173,57,2.0],[173,58,1.0],[173,60,1.0],[173,78,1.0],[173,80,3.0],[173,81,2.0],[173,82,2.0],[173,88,2.0],[174,11,30.0],[174,42,1.0],[174,45,13.0],[174,46,8.0],[174,81,22.0],[175,0,1.0],[175,19,14.0],[175,21,292.0],[175,29,179.0],[175,71,1.0],[176,0,2.0],[176,2,1.0],[176,4,313.0],[176,20,2.0],[176,27,3.0],[176,28,5.0],[176,30,2.0],[176,38,2.0],[176,47,25.0],[176,52,21.0],[176,65,74.0],[176,66,2.0],[176,67,1.0],[176,68,1.0],[176,75,3.0],[176,79,5.0],[176,85,1.0],[176,89,41.0],[177,5,1.0],[177,6,44.0],[177,8,6.0],[177,11,4.0],[177,12,1.0],[177,15,6.0],[177,22,14.0],[177,23,9.0],[177,32,2.0],[177,43,5.0],[177,45,2.0],[177,46,3.0],[177,50,4.0],[177,53,20.0],[177,58,10.0],[177,62,1.0],[177,66,3.0],[177,68,38.0],[177,72,34.0],[177,78,2.0],[177,81,3.0],[177,82,10.0],[177,84,4.0],[177,86,4.0],[178,16,1.0],[178,18,1.0],[178,35,1.0],[178,46,1.0],[178,81,1.0],[179,85,4.0],[180,85,3.0],[182,52,6.0],[182,61,12.0],[183,6,1.0],[183,16,2.0],[183,18,1.0],[183,36,2.0],[183,50,1.0],[183,53,1.0],[183,56,1.0],[183,57,3.0],[183,58,2.0],[183,60,2.0],[183,76,1.0],[184,4,1.0],[184,25,1.0],[184,89,1.0],[185,4,1.0],[185,47,5.0],[186,19,12.0],[186,29,30.0],[187,0,1.0],[187,41,1.0],[187,67,2.0],[188,1,1.0],[188,8,31.0],[188,12,1.0],[188,14,1.0],[188,16,10.0],[188,17,8.0],[188,18,9.0],[188,20,7.0],[188,22,1.0],[188,30,12.0],[188,31,32.0],[188,33,1.0],[188,35,3.0],[188,38,5.0],[188,42,2.0],[188,45,2.0],[188,46,29.0],[188,47,1.0],[188,48,24.0],[188,50,2.0],[188,53,10.0],[188,57,2.0],[188,58,33.0],[188,63,3.0],[188,71,8.0],[188,72,1.0],[188,73,12.0],[188,74,2.0],[188,76,1.0],[188,80,12.0],[188,81,9.0],[188,84,3.0],[188,87,2.0],[189,18,1.0],[189,20,1.0],[189,45,1.0],[189,60,3.0],[189,62,15.0],[189,72,1.0],[189,81,5.0],[190,81,1.0],[191,47,1.0],[191,85,1.0],[192,6,1.0],[192,16,1.0],[192,38,1.0],[192,53,15.0],[192,58,2.0],[192,60,1.0],[192,66,1.0],[193,56,5.0],[193,62,1.0],[194,47,2.0],[195,21,1.0],[195,75,4.0],[195,79,4.0],[195,89,6.0],[196,30,1.0],[196,36,1.0],[196,58,1.0],[196,73,1.0],[196,76,1.0],[196,84,2.0],[197,5,2.0],[197,11,5.0],[197,12,4.0],[197,15,3.0],[197,16,12.0],[197,18,1.0],[197,22,8.0],[197,32,9.0],[197,33,2.0],[197,36,1.0],[197,43,2.0],[197,53,1.0],[197,57,3.0],[197,58,6.0],[197,60,2.0],[197,62,1.0],[197,69,1.0],[197,78,1.0],[197,80,1.0],[197,82,8.0],[197,86,1.0],[198,4,1.0],[198,19,1.0],[198,52,1.0],[199,68,1.0],[200,0,3.0],[200,2,2.0],[200,4,3.0],[200,29,1.0],[200,34,3.0],[200,41,2.0],[200,47,3.0],[200,52,8.0],[200,61,1.0],[200,67,2.0],[200,75,2.0],[200,85,2.0],[200,89,2.0],[201,5,1.0],[201,6,1.0],[201,42,1.0],[201,50,11.0],[201,68,1.0],[201,81,1.0],[202,11,1.0],[202,22,1.0],[202,43,5.0],[202,82,5.0],[203,4,3.0],[203,14,1.0],[203,21,18.0],[203,27,2.0],[203,29,7.0],[203,41,1.0],[203,52,4.0],[203,61,1.0],[203,65,3.0],[203,70,1.0],[203,79,2.0],[203,85,9.0],[204,4,1.0],[205,4,1.0],[206,2,84.0],[206,4,1.0],[206,7,42.0],[206,13,7.0],[206,19,2.0],[206,21,18.0],[206,24,24.0],[206,25,1.0],[206,27,30.0],[206,28,7.0],[206,29,6.0],[206,34,2.0],[206,38,1.0],[206,40,1.0],[206,41,23.0],[206,47,1.0],[206,49,17.0],[206,52,8.0],[206,61,1.0],[206,63,1.0],[206,64,58.0],[206,65,18.0],[206,67,30.0],[206,70,1.0],[206,75,1.0],[206,79,89.0],[206,89,45.0],[207,11,2.0],[210,24,1.0],[213,1,1.0],[213,3,1.0],[213,6,16.0],[213,8,34.0],[213,9,5.0],[213,11,54.0],[213,12,2.0],[213,15,24.0],[213,16,5.0],[213,17,9.0],[213,18,38.0],[213,20,8.0],[213,22,3.0],[213,30,11.0],[213,31,17.0],[213,33,5.0],[213,35,4.0],[213,36,31.0],[213,37,1.0],[213,38,7.0],[213,42,7.0],[213,43,1.0],[213,45,25.0],[213,46,15.0],[213,48,9.0],[213,50,13.0],[213,53,16.0],[213,55,3.0],[213,56,1.0],[213,57,255.0],[213,58,38.0],[213,59,60.0],[213,60,3.0],[213,66,33.0],[213,68,2.0],[213,69,1.0],[213,72,7.0],[213,73,1.0],[213,76,28.0],[213,80,45.0],[213,81,10.0],[213,84,11.0],[213,86,3.0],[213,87,19.0],[213,88,25.0],[214,65,1.0],[214,67,1.0],[215,58,1.0],[216,4,5.0],[216,26,1.0],[217,6,1.0],[217,16,1.0],[217,32,1.0],[217,43,1.0],[217,50,1.0],[217,56,1.0],[217,58,2.0],[217,59,1.0],[217,63,1.0],[217,76,1.0],[217,82,1.0],[217,88,1.0],[218,13,2.0],[218,21,1.0],[218,40,2.0],[218,47,1.0],[218,61,1.0],[218,64,1.0],[218,67,1.0],[219,85,2.0],[220,11,5.0],[220,15,4.0],[220,35,2.0],[220,50,1.0],[220,53,2.0],[220,56,2.0],[220,58,2.0],[220,68,1.0],[220,78,24.0],[220,80,1.0],[220,86,8.0],[222,13,3.0],[222,25,2.0],[222,27,7.0],[222,29,1.0],[222,40,16.0],[222,49,4.0],[222,64,1.0],[222,67,5.0],[222,70,21.0],[222,75,12.0],[222,89,1.0],[223,4,2.0],[223,65,1.0],[223,70,1.0],[224,0,2.0],[224,4,3.0],[224,13,6.0],[224,25,1.0],[224,27,5.0],[224,28,6.0],[224,34,2.0],[224,41,3.0],[224,47,3.0],[224,49,1.0],[224,52,1.0],[224,63,2.0],[224,65,37.0],[224,77,1.0],[224,89,3.0],[225,1,1.0],[225,3,1.0],[225,6,74.0],[225,8,13.0],[225,10,7.0],[225,11,24.0],[225,12,18.0],[225,14,1.0],[225,15,22.0],[225,18,7.0],[225,22,22.0],[225,23,5.0],[225,30,1.0],[225,35,2.0],[225,36,7.0],[225,43,4.0],[225,45,9.0],[225,46,10.0],[225,50,2.0],[225,53,33.0],[225,55,2.0],[225,56,25.0],[225,57,88.0],[225,58,6.0],[225,59,4.0],[225,60,13.0],[225,62,2.0],[225,63,1.0],[225,66,7.0],[225,68,10.0],[225,71,2.0],[225,72,36.0],[225,76,8.0],[225,78,2.0],[225,80,5.0],[225,81,2.0],[225,82,26.0],[225,84,17.0],[225,86,16.0],[225,87,4.0],[225,88,1.0],[226,11,1.0],[226,22,4.0],[226,32,30.0],[226,36,1.0],[226,45,1.0],[226,55,1.0],[226,58,1.0],[226,84,1.0],[227,50,1.0],[227,68,2.0],[227,78,1.0],[228,47,7.0],[229,1,8.0],[229,8,4.0],[229,9,32.0],[229,11,4.0],[229,12,1.0],[229,14,4.0],[229,16,8.0],[229,17,8.0],[229,18,9.0],[229,20,67.0],[229,30,21.0],[229,31,83.0],[229,33,2.0],[229,37,1.0],[229,38,2.0],[229,42,57.0],[229,45,8.0],[229,48,15.0],[229,50,24.0],[229,51,1.0],[229,60,3.0],[229,63,1.0],[229,66,1.0],[229,72,6.0],[229,73,2.0],[229,76,14.0],[229,80,15.0],[229,81,17.0],[229,86,3.0],[229,88,1.0],[230,47,1.0],[230,65,1.0],[230,67,2.0],[230,85,1.0],[231,67,84.0],[233,12,3.0],[233,60,6.0],[234,85,2.0],[235,34,2.0],[235,85,4.0],[236,4,7.0],[237,41,5.0],[238,0,2.0],[238,1,56.0],[238,2,2.0],[238,3,45.0],[238,4,1.0],[238,5,84.0],[238,6,24.0],[238,7,5.0],[238,8,114.0],[238,9,10.0],[238,10,154.0],[238,11,460.0],[238,12,273.0],[238,14,41.0],[238,15,337.0],[238,16,342.0],[238,17,64.0],[238,18,187.0],[238,19,7.0],[238,20,365.0],[238,21,75.0],[238,22,194.0],[238,23,102.0],[238,24,7.0],[238,27,4.0],[238,28,25.0],[238,29,1.0],[238,30,20.0],[238,31,25.0],[238,32,39.0],[238,33,45.0],[238,34,81.0],[238,35,6.0],[238,37,36.0],[238,38,102.0],[238,39,2.0],[238,40,5.0],[238,41,10.0],[238,42,211.0],[238,43,528.0],[238,44,104.0],[238,45,265.0],[238,46,59.0],[238,48,45.0],[238,50,15.0],[238,51,43.0],[238,52,4.0],[238,53,96.0],[238,54,2.0],[238,55,676.0],[238,56,37.0],[238,57,36.0],[238,58,25.0],[238,59,134.0],[238,60,211.0],[238,61,10.0],[238,62,18.0],[238,63,206.0],[238,64,1.0],[238,65,10.0],[238,66,579.0],[238,67,2.0],[238,68,328.0],[238,69,13.0],[238,70,66.0],[238,71,615.0],[238,72,142.0],[238,74,515.0],[238,75,1.0],[238,76,35.0],[238,78,167.0],[238,79,36.0],[238,80,57.0],[238,81,55.0],[238,82,212.0],[238,83,3.0],[238,84,208.0],[238,85,3.0],[238,86,191.0],[238,88,159.0],[238,89,3.0],[239,7,1.0],[239,54,1.0],[239,63,12.0],[240,1,35.0],[240,3,7.0],[240,5,15.0],[240,6,1.0],[240,8,25.0],[240,9,100.0],[240,11,21.0],[240,12,19.0],[240,14,20.0],[240,15,9.0],[240,16,3.0],[240,17,33.0],[240,18,34.0],[240,20,85.0],[240,22,5.0],[240,30,25.0],[240,31,44.0],[240,32,4.0],[240,33,26.0],[240,35,2.0],[240,37,3.0],[240,38,12.0],[240,42,111.0],[240,43,3.0],[240,44,1.0],[240,45,159.0],[240,46,75.0],[240,48,59.0],[240,50,60.0],[240,51,1.0],[240,53,2.0],[240,57,2.0],[240,58,30.0],[240,59,21.0],[240,60,53.0],[240,63,86.0],[240,66,25.0],[240,67,1.0],[240,68,3.0],[240,69,1.0],[240,71,1.0],[240,72,64.0],[240,73,6.0],[240,74,4.0],[240,76,1.0],[240,78,38.0],[240,80,70.0],[240,81,301.0],[240,82,114.0],[240,84,36.0],[240,86,15.0],[240,88,31.0],[241,50,2.0],[241,53,2.0],[241,55,1.0],[241,76,1.0],[242,28,1.0],[243,22,3.0],[243,32,5.0],[243,66,1.0],[243,86,1.0],[245,1,1.0],[245,3,4.0],[245,6,5.0],[245,8,4.0],[245,12,6.0],[245,15,8.0],[245,16,13.0],[245,17,23.0],[245,18,46.0],[245,20,9.0],[245,22,1.0],[245,30,17.0],[245,31,46.0],[245,33,41.0],[245,35,25.0],[245,36,34.0],[245,38,17.0],[245,42,10.0],[245,44,3.0],[245,45,2.0],[245,46,22.0],[245,48,47.0],[245,50,10.0],[245,53,24.0],[245,54,14.0],[245,55,30.0],[245,56,5.0],[245,57,4.0],[245,58,31.0],[245,59,3.0],[245,60,8.0],[245,62,199.0],[245,66,2.0],[245,69,80.0],[245,72,1.0],[245,73,72.0],[245,76,69.0],[245,78,4.0],[245,80,23.0],[245,81,2.0],[245,82,2.0],[245,83,4.0],[245,84,6.0],[245,86,5.0],[245,87,30.0],[245,88,4.0],[246,0,25.0],[246,19,2.0],[246,21,16.0],[246,26,21.0],[246,29,19.0],[246,61,16.0],[246,63,1.0],[246,67,16.0],[247,6,1.0],[247,8,1.0],[247,11,1.0],[247,22,1.0],[247,60,3.0],[247,68,1.0],[247,72,2.0],[247,78,1.0],[247,82,2.0],[247,86,3.0],[249,89,163.0],[250,18,5.0],[250,57,1.0],[251,22,1.0],[251,72,1.0],[252,60,1.0],[253,11,1.0],[253,53,5.0],[253,58,2.0],[253,68,2.0],[253,72,2.0],[254,19,23.0],[255,4,2.0],[255,27,3.0],[256,12,1.0],[256,58,1.0],[256,60,2.0],[256,68,1.0],[257,53,8.0],[257,55,1.0],[257,58,1.0],[257,87,1.0],[258,0,1.0],[258,2,13.0],[258,4,5.0],[258,7,17.0],[258,13,14.0],[258,19,5.0],[258,24,25.0],[258,25,52.0],[258,26,3.0],[258,28,4.0],[258,29,8.0],[258,34,3.0],[258,39,5.0],[258,41,15.0],[258,47,10.0],[258,49,23.0],[258,52,1.0],[258,64,2.0],[258,65,3.0],[258,67,1.0],[258,70,4.0],[258,75,23.0],[258,85,15.0],[259,52,1.0],[259,65,3.0],[260,7,1.0],[260,24,14.0],[260,28,7.0],[260,30,1.0],[260,34,3.0],[260,38,1.0],[260,39,4.0],[260,41,50.0],[260,47,6.0],[260,49,2.0],[260,52,1.0],[260,64,2.0],[260,65,7.0],[260,75,1.0],[260,77,11.0],[260,85,3.0],[260,87,1.0],[261,0,1.0],[261,4,15.0],[261,13,8.0],[261,19,1.0],[261,29,2.0],[261,47,1.0],[261,67,8.0],[261,70,1.0],[261,75,3.0],[261,79,8.0],[262,6,3.0],[262,8,1.0],[262,11,1.0],[262,12,1.0],[262,14,5.0],[262,15,3.0],[262,16,8.0],[262,17,2.0],[262,18,1.0],[262,30,2.0],[262,31,1.0],[262,35,1.0],[262,36,3.0],[262,38,5.0],[262,42,8.0],[262,46,1.0],[262,48,2.0],[262,53,26.0],[262,55,2.0],[262,56,3.0],[262,58,5.0],[262,60,3.0],[262,76,2.0],[262,78,1.0],[262,87,6.0],[262,88,1.0],[263,22,1.0],[264,4,11.0],[264,29,1.0],[264,47,4.0],[264,65,3.0],[264,70,14.0],[265,0,2.0],[265,2,2.0],[265,7,2.0],[265,13,1.0],[265,21,1.0],[265,24,2.0],[265,27,1.0],[265,28,1.0],[265,29,1.0],[265,39,2.0],[265,40,3.0],[265,47,4.0],[265,52,4.0],[265,61,1.0],[265,67,2.0],[265,70,3.0],[265,79,3.0],[265,85,3.0],[265,89,3.0],[266,4,1.0],[266,79,1.0],[267,7,9.0],[267,21,3.0],[267,24,3.0],[267,27,15.0],[267,28,27.0],[267,29,12.0],[267,34,14.0],[267,39,13.0],[267,41,24.0],[267,47,29.0],[267,49,24.0],[267,52,28.0],[267,61,15.0],[267,65,9.0],[267,77,10.0],[267,85,42.0],[268,28,3.0],[268,52,2.0],[268,85,2.0],[269,8,9.0],[269,15,6.0],[269,18,5.0],[269,20,1.0],[269,31,1.0],[269,57,1.0],[269,76,2.0],[269,80,9.0],[269,84,3.0],[270,79,2.0],[271,25,17.0],[272,5,1.0],[272,6,7.0],[272,8,4.0],[272,10,2.0],[272,11,2.0],[272,15,1.0],[272,16,2.0],[272,20,1.0],[272,22,3.0],[272,23,3.0],[272,36,1.0],[272,43,2.0],[272,45,4.0],[272,46,1.0],[272,53,3.0],[272,56,7.0],[272,58,2.0],[272,59,2.0],[272,60,9.0],[272,66,2.0],[272,72,9.0],[272,74,2.0],[272,78,3.0],[272,81,2.0],[272,82,10.0],[272,86,3.0],[272,87,1.0],[273,85,1.0],[274,0,46.0],[274,2,34.0],[274,4,65.0],[274,7,103.0],[274,13,57.0],[274,14,1.0],[274,20,1.0],[274,21,19.0],[274,24,25.0],[274,25,14.0],[274,26,4.0],[274,27,51.0],[274,28,190.0],[274,29,6.0],[274,30,1.0],[274,34,99.0],[274,38,2.0],[274,39,20.0],[274,40,55.0],[274,41,65.0],[274,47,170.0],[274,49,74.0],[274,52,64.0],[274,61,7.0],[274,63,7.0],[274,64,110.0],[274,65,73.0],[274,67,63.0],[274,70,150.0],[274,71,2.0],[274,75,209.0],[274,77,59.0],[274,79,253.0],[274,82,1.0],[274,85,6.0],[274,89,55.0],[275,65,1.0],[276,3,2.0],[276,33,1.0],[276,51,11.0],[276,63,1.0],[276,71,27.0],[276,86,2.0],[277,6,6.0],[277,12,1.0],[277,16,7.0],[277,17,7.0],[277,18,3.0],[277,20,3.0],[277,30,32.0],[277,31,10.0],[277,33,16.0],[277,35,10.0],[277,38,2.0],[277,43,4.0],[277,44,3.0],[277,45,14.0],[277,46,2.0],[277,48,2.0],[277,50,8.0],[277,54,14.0],[277,55,4.0],[277,56,1.0],[277,57,3.0],[277,59,4.0],[277,60,7.0],[277,62,737.0],[277,66,13.0],[277,69,7.0],[277,73,1.0],[277,76,1.0],[277,81,5.0],[277,84,11.0],[277,88,1.0],[280,16,17.0],[280,20,9.0],[280,35,10.0],[280,36,5.0],[280,42,2.0],[280,46,9.0],[280,48,1.0],[280,51,4.0],[280,54,4.0],[280,87,4.0],[281,39,2.0],[282,5,3.0],[282,6,6.0],[282,8,4.0],[282,11,1.0],[282,12,2.0],[282,14,1.0],[282,15,5.0],[282,16,6.0],[282,18,2.0],[282,20,1.0],[282,22,12.0],[282,23,6.0],[282,32,1.0],[282,33,2.0],[282,35,1.0],[282,43,1.0],[282,44,3.0],[282,45,2.0],[282,48,1.0],[282,51,1.0],[282,53,3.0],[282,56,3.0],[282,57,2.0],[282,58,4.0],[282,59,2.0],[282,60,4.0],[282,63,9.0],[282,66,3.0],[282,68,1.0],[282,71,3.0],[282,72,3.0],[282,73,1.0],[282,74,1.0],[282,78,2.0],[282,81,2.0],[282,82,6.0],[282,84,12.0],[282,86,1.0],[282,88,1.0],[283,30,2.0],[283,38,1.0],[283,39,36.0],[283,41,130.0],[283,52,3.0],[283,57,2.0],[283,61,61.0],[283,63,1.0],[283,65,64.0],[283,84,2.0],[283,85,42.0],[284,5,1.0],[284,6,7.0],[284,8,10.0],[284,9,5.0],[284,10,1.0],[284,12,1.0],[284,14,1.0],[284,15,4.0],[284,16,30.0],[284,18,2.0],[284,20,15.0],[284,22,2.0],[284,23,10.0],[284,30,6.0],[284,31,18.0],[284,32,1.0],[284,33,1.0],[284,42,8.0],[284,45,2.0],[284,46,1.0],[284,48,6.0],[284,50,4.0],[284,53,71.0],[284,57,4.0],[284,58,31.0],[284,60,6.0],[284,63,1.0],[284,66,3.0],[284,68,1.0],[284,71,3.0],[284,72,2.0],[284,76,5.0],[284,78,1.0],[284,80,3.0],[284,81,5.0],[284,82,4.0],[284,84,7.0],[284,86,7.0],[285,2,1.0],[285,34,1.0],[285,64,1.0],[285,67,4.0],[286,3,2.0],[286,5,6.0],[286,6,2.0],[286,11,1.0],[286,12,4.0],[286,15,3.0],[286,16,4.0],[286,20,1.0],[286,22,1.0],[286,30,1.0],[286,31,1.0],[286,32,4.0],[286,35,1.0],[286,43,1.0],[286,44,3.0],[286,45,4.0],[286,46,2.0],[286,50,8.0],[286,51,2.0],[286,53,6.0],[286,56,2.0],[286,58,11.0],[286,59,3.0],[286,60,7.0],[286,63,3.0],[286,66,2.0],[286,68,7.0],[286,72,7.0],[286,73,7.0],[286,78,2.0],[286,80,1.0],[286,81,6.0],[286,84,8.0],[286,86,29.0],[286,88,1.0],[287,29,5.0],[287,52,2.0],[288,5,19.0],[288,6,2.0],[288,15,3.0],[288,20,1.0],[288,30,1.0],[288,32,15.0],[288,35,1.0],[288,43,1.0],[288,46,1.0],[288,55,1.0],[288,58,2.0],[288,72,1.0],[289,85,1.0],[290,8,1.0],[290,12,7.0],[290,16,69.0],[290,20,1.0],[290,35,1.0],[290,36,1.0],[290,38,1.0],[290,43,4.0],[290,53,12.0],[290,55,2.0],[290,58,5.0],[290,86,16.0],[291,24,1.0],[291,26,1.0],[291,27,1.0],[291,75,1.0],[294,3,1.0],[294,5,3.0],[294,6,212.0],[294,8,33.0],[294,9,1.0],[294,10,2.0],[294,11,40.0],[294,12,1.0],[294,15,6.0],[294,16,36.0],[294,17,2.0],[294,18,25.0],[294,20,3.0],[294,22,38.0],[294,23,14.0],[294,30,2.0],[294,31,3.0],[294,32,1.0],[294,33,2.0],[294,35,16.0],[294,36,33.0],[294,38,11.0],[294,42,1.0],[294,43,30.0],[294,44,3.0],[294,45,15.0],[294,46,11.0],[294,48,4.0],[294,50,9.0],[294,53,9.0],[294,56,11.0],[294,57,30.0],[294,58,27.0],[294,59,5.0],[294,60,2.0],[294,63,2.0],[294,66,11.0],[294,68,6.0],[294,69,2.0],[294,71,5.0],[294,72,15.0],[294,73,19.0],[294,74,2.0],[294,78,2.0],[294,80,7.0],[294,81,13.0],[294,82,35.0],[294,84,3.0],[294,86,14.0],[294,87,13.0],[294,88,17.0],[295,25,1.0],[295,27,1.0],[295,28,1.0],[295,37,4.0],[295,41,2.0],[295,42,25.0],[295,47,9.0],[295,48,2.0],[295,53,100.0],[295,58,1.0],[295,65,1.0],[295,71,5.0],[295,72,2.0],[295,75,2.0],[295,77,2.0],[295,85,2.0],[297,53,10.0],[297,58,5.0],[298,6,7.0],[298,8,5.0],[298,11,2.0],[298,15,3.0],[298,23,5.0],[298,36,1.0],[298,37,3.0],[298,38,1.0],[298,42,14.0],[298,45,1.0],[298,46,2.0],[298,50,2.0],[298,53,11.0],[298,56,1.0],[298,58,5.0],[298,59,1.0],[298,63,1.0],[298,66,1.0],[298,71,5.0],[298,72,2.0],[298,74,2.0],[298,76,1.0],[298,78,1.0],[298,82,4.0],[298,86,1.0],[298,88,1.0],[299,46,1.0],[299,50,1.0],[299,81,1.0],[299,88,2.0],[301,53,3.0],[301,58,4.0],[301,72,1.0],[302,16,1.0],[303,24,1.0],[303,27,1.0],[303,29,1.0],[303,63,1.0],[304,0,261.0],[304,2,268.0],[304,3,2.0],[304,4,231.0],[304,6,1.0],[304,7,230.0],[304,13,603.0],[304,14,3.0],[304,15,3.0],[304,19,90.0],[304,20,1.0],[304,21,390.0],[304,24,522.0],[304,25,250.0],[304,26,185.0],[304,27,389.0],[304,28,97.0],[304,29,107.0],[304,34,107.0],[304,38,2.0],[304,39,95.0],[304,40,626.0],[304,41,335.0],[304,44,1.0],[304,47,192.0],[304,49,124.0],[304,52,160.0],[304,53,1.0],[304,57,1.0],[304,61,238.0],[304,63,15.0],[304,64,184.0],[304,65,120.0],[304,67,380.0],[304,70,283.0],[304,71,6.0],[304,75,335.0],[304,76,1.0],[304,77,114.0],[304,79,248.0],[304,82,1.0],[304,84,2.0],[304,85,259.0],[304,87,1.0],[304,89,500.0],[306,65,1.0],[307,4,1.0],[308,1,2.0],[308,3,7.0],[308,5,7.0],[308,8,3.0],[308,9,1.0],[308,10,1.0],[308,12,12.0],[308,14,8.0],[308,15,4.0],[308,16,5.0],[308,17,6.0],[308,18,8.0],[308,20,1.0],[308,22,1.0],[308,23,4.0],[308,30,11.0],[308,31,19.0],[308,33,27.0],[308,35,4.0],[308,36,28.0],[308,37,6.0],[308,38,8.0],[308,42,8.0],[308,43,2.0],[308,44,2.0],[308,46,15.0],[308,48,15.0],[308,50,3.0],[308,51,5.0],[308,53,41.0],[308,54,1.0],[308,55,2.0],[308,56,6.0],[308,57,3.0],[308,58,5.0],[308,59,2.0],[308,60,4.0],[308,62,3.0],[308,63,2.0],[308,69,33.0],[308,71,1.0],[308,73,5.0],[308,76,22.0],[308,78,13.0],[308,80,10.0],[308,82,3.0],[308,83,5.0],[308,84,4.0],[308,86,2.0],[308,87,18.0],[308,88,7.0],[309,4,1.0],[309,27,3.0],[309,28,2.0],[309,47,1.0],[309,79,1.0],[310,4,58.0],[311,27,2.0],[312,4,7.0],[313,6,27.0],[313,11,11.0],[313,12,1.0],[313,16,2.0],[313,18,3.0],[313,22,6.0],[313,32,4.0],[313,36,1.0],[313,45,1.0],[313,46,3.0],[313,50,1.0],[313,53,3.0],[313,55,1.0],[313,56,1.0],[313,57,43.0],[313,58,5.0],[313,59,1.0],[313,60,1.0],[313,66,4.0],[313,68,6.0],[313,71,1.0],[313,72,3.0],[313,76,1.0],[313,78,3.0],[313,81,11.0],[313,82,4.0],[313,84,5.0],[313,86,2.0],[313,88,5.0],[314,3,1.0],[314,6,19.0],[314,8,9.0],[314,9,5.0],[314,11,3.0],[314,12,1.0],[314,14,1.0],[314,15,4.0],[314,16,8.0],[314,17,3.0],[314,18,1.0],[314,20,3.0],[314,22,14.0],[314,23,2.0],[314,30,7.0],[314,31,11.0],[314,32,1.0],[314,35,5.0],[314,36,13.0],[314,42,2.0],[314,43,2.0],[314,44,3.0],[314,45,1.0],[314,46,17.0],[314,48,15.0],[314,50,7.0],[314,51,1.0],[314,53,28.0],[314,55,2.0],[314,56,11.0],[314,58,11.0],[314,59,2.0],[314,60,29.0],[314,63,4.0],[314,66,2.0],[314,68,4.0],[314,71,4.0],[314,72,5.0],[314,73,4.0],[314,76,4.0],[314,78,5.0],[314,80,9.0],[314,81,6.0],[314,82,14.0],[314,84,11.0],[314,86,1.0],[314,87,4.0],[314,88,5.0],[315,35,1.0],[316,22,3.0],[316,46,1.0],[316,53,1.0],[316,58,1.0],[316,81,1.0],[316,82,2.0],[317,29,3.0],[319,56,1.0],[319,71,1.0],[320,22,1.0],[320,32,2.0],[320,53,1.0],[320,58,1.0],[320,86,1.0],[321,14,1.0],[321,20,1.0],[321,22,1.0],[321,30,1.0],[321,38,10.0],[321,45,1.0],[321,50,5.0],[321,53,5.0],[321,58,3.0],[321,81,1.0],[322,1,1.0],[322,3,1.0],[322,5,5.0],[322,14,15.0],[322,23,1.0],[322,27,2.0],[322,32,9.0],[322,44,1.0],[322,57,3.0],[322,66,1.0],[322,68,1.0],[322,75,3.0],[322,80,1.0],[322,81,1.0],[322,84,1.0],[322,87,1.0],[323,47,1.0],[324,85,1.0],[325,75,1.0],[327,0,11.0],[327,2,64.0],[327,4,2.0],[327,7,112.0],[327,13,296.0],[327,15,1.0],[327,19,6.0],[327,21,102.0],[327,24,29.0],[327,25,497.0],[327,26,72.0],[327,27,17.0],[327,28,27.0],[327,29,32.0],[327,30,9.0],[327,34,43.0],[327,38,1.0],[327,39,13.0],[327,41,89.0],[327,47,56.0],[327,49,26.0],[327,52,18.0],[327,53,1.0],[327,61,36.0],[327,63,13.0],[327,64,149.0],[327,65,32.0],[327,67,63.0],[327,70,45.0],[327,71,1.0],[327,73,1.0],[327,75,29.0],[327,77,153.0],[327,79,61.0],[327,85,85.0],[327,89,39.0],[328,8,6.0],[328,56,83.0],[328,59,22.0],[328,63,3.0],[328,68,27.0],[328,72,206.0],[328,78,27.0],[328,86,12.0],[329,0,33.0],[329,4,11.0],[329,12,1.0],[329,27,2.0],[329,47,7.0],[329,50,1.0],[329,53,5.0],[329,58,1.0],[329,65,1.0],[329,72,1.0],[329,82,1.0],[330,0,85.0],[330,4,74.0],[330,13,29.0],[330,24,18.0],[330,27,126.0],[330,29,6.0],[330,30,1.0],[330,67,21.0],[330,75,39.0],[330,77,10.0],[330,89,50.0],[331,3,1.0],[331,11,5.0],[331,15,4.0],[331,16,1.0],[331,22,5.0],[331,45,5.0],[331,46,2.0],[331,50,1.0],[331,53,12.0],[331,55,1.0],[331,56,1.0],[331,57,1.0],[331,58,3.0],[331,59,1.0],[331,60,4.0],[331,63,1.0],[331,68,2.0],[331,72,3.0],[331,76,2.0],[331,78,4.0],[331,80,3.0],[331,81,16.0],[331,82,5.0],[332,6,2.0],[332,10,1.0],[332,16,4.0],[332,22,1.0],[332,45,2.0],[332,46,1.0],[332,53,1.0],[332,57,2.0],[332,58,1.0],[332,72,1.0],[332,82,1.0],[332,86,1.0],[333,79,1.0],[334,2,1.0],[334,19,1.0],[334,21,1.0],[334,27,1.0],[334,28,3.0],[334,29,6.0],[334,41,23.0],[334,47,39.0],[334,63,1.0],[334,65,5.0],[334,70,4.0],[334,79,9.0],[334,85,1.0],[334,89,6.0],[335,5,6.0],[335,6,69.0],[335,8,12.0],[335,10,3.0],[335,11,8.0],[335,12,4.0],[335,15,6.0],[335,16,15.0],[335,18,5.0],[335,22,12.0],[335,23,18.0],[335,31,1.0],[335,32,6.0],[335,33,2.0],[335,35,4.0],[335,43,5.0],[335,44,1.0],[335,45,1.0],[335,46,15.0],[335,48,1.0],[335,50,8.0],[335,53,18.0],[335,56,40.0],[335,57,9.0],[335,58,19.0],[335,59,7.0],[335,60,28.0],[335,62,1.0],[335,63,10.0],[335,66,2.0],[335,68,2.0],[335,72,17.0],[335,73,4.0],[335,78,29.0],[335,80,1.0],[335,81,31.0],[335,82,6.0],[335,84,12.0],[335,86,7.0],[335,88,6.0],[336,0,2.0],[336,1,938.0],[336,3,120.0],[336,5,185.0],[336,6,141.0],[336,7,3.0],[336,8,311.0],[336,9,1381.0],[336,10,302.0],[336,11,609.0],[336,12,365.0],[336,14,704.0],[336,15,451.0],[336,16,270.0],[336,17,266.0],[336,18,489.0],[336,19,1.0],[336,20,492.0],[336,21,4.0],[336,22,317.0],[336,23,117.0],[336,26,1.0],[336,28,3.0],[336,29,2.0],[336,30,610.0],[336,31,727.0],[336,32,87.0],[336,33,254.0],[336,35,76.0],[336,36,270.0],[336,37,156.0],[336,38,309.0],[336,40,1.0],[336,41,1.0],[336,42,456.0],[336,43,183.0],[336,44,37.0],[336,45,524.0],[336,46,194.0],[336,48,217.0],[336,50,426.0],[336,51,1102.0],[336,52,1.0],[336,53,34.0],[336,54,2.0],[336,55,114.0],[336,56,111.0],[336,57,52.0],[336,58,431.0],[336,59,330.0],[336,60,478.0],[336,62,22.0],[336,63,336.0],[336,64,1.0],[336,66,369.0],[336,68,103.0],[336,69,160.0],[336,71,566.0],[336,72,515.0],[336,73,639.0],[336,74,2047.0],[336,76,277.0],[336,78,545.0],[336,80,513.0],[336,81,367.0],[336,82,490.0],[336,83,7.0],[336,84,1019.0],[336,85,1.0],[336,86,1093.0],[336,87,85.0],[336,88,441.0],[337,8,1.0],[337,18,1.0],[337,23,2.0],[337,43,1.0],[337,72,1.0],[338,4,1.0],[338,52,2.0],[338,85,14.0],[339,9,1.0],[339,16,3.0],[339,22,1.0],[339,30,2.0],[339,46,1.0],[339,50,1.0],[339,53,5.0],[339,58,3.0],[339,63,1.0],[339,78,2.0],[339,84,1.0],[339,87,4.0],[340,52,2.0],[341,34,24.0],[341,38,1.0],[341,39,12.0],[341,47,2.0],[341,52,5.0],[341,63,1.0],[341,65,13.0],[341,85,13.0],[342,85,1.0],[343,6,1.0],[343,18,4.0],[343,53,2.0],[343,57,23.0],[343,72,2.0],[343,76,1.0],[344,3,1.0],[344,13,5.0],[344,19,7.0],[344,24,12.0],[344,25,143.0],[344,29,1.0],[344,30,2.0],[344,34,27.0],[344,38,1.0],[344,39,33.0],[344,41,52.0],[344,47,51.0],[344,49,19.0],[344,52,5.0],[344,53,1.0],[344,57,1.0],[344,61,4.0],[344,63,6.0],[344,64,62.0],[344,65,33.0],[344,70,16.0],[344,75,54.0],[344,77,128.0],[344,79,17.0],[344,85,19.0],[344,89,19.0],[345,65,1.0],[346,2,6.0],[346,4,10.0],[346,13,6.0],[346,19,3.0],[346,24,73.0],[346,25,21.0],[346,26,10.0],[346,27,36.0],[346,28,4.0],[346,29,5.0],[346,34,4.0],[346,39,15.0],[346,41,19.0],[346,47,8.0],[346,49,8.0],[346,52,2.0],[346,61,12.0],[346,63,3.0],[346,64,8.0],[346,65,8.0],[346,67,2.0],[346,70,14.0],[346,75,16.0],[346,77,17.0],[346,79,26.0],[346,85,9.0],[346,89,24.0],[347,30,3.0],[347,34,1.0],[347,39,2.0],[347,53,1.0],[347,57,1.0],[347,65,289.0],[347,85,171.0],[348,5,4.0],[348,6,50.0],[348,8,3.0],[348,11,13.0],[348,12,20.0],[348,14,15.0],[348,15,1.0],[348,16,33.0],[348,17,4.0],[348,18,2.0],[348,20,5.0],[348,22,21.0],[348,23,7.0],[348,30,1.0],[348,31,1.0],[348,32,78.0],[348,35,3.0],[348,37,2.0],[348,38,3.0],[348,42,9.0],[348,43,5.0],[348,44,1.0],[348,45,2.0],[348,46,4.0],[348,51,3.0],[348,53,10.0],[348,55,2.0],[348,56,4.0],[348,57,1.0],[348,58,6.0],[348,59,6.0],[348,60,6.0],[348,63,2.0],[348,66,23.0],[348,68,36.0],[348,71,20.0],[348,72,22.0],[348,74,1.0],[348,76,1.0],[348,81,2.0],[348,82,15.0],[348,84,14.0],[348,86,7.0],[348,87,1.0],[348,88,14.0],[349,8,1.0],[349,10,1.0],[349,12,1.0],[349,16,18.0],[349,20,11.0],[349,23,3.0],[349,46,7.0],[349,50,1.0],[349,53,2.0],[349,58,3.0],[349,60,1.0],[349,68,1.0],[349,72,1.0],[349,76,1.0],[349,78,1.0],[349,86,6.0],[350,0,1.0],[350,29,1.0],[350,34,1.0],[350,65,2.0],[351,1,1.0],[351,5,1.0],[351,6,3.0],[351,8,2.0],[351,12,15.0],[351,14,14.0],[351,15,24.0],[351,16,1.0],[351,18,4.0],[351,30,16.0],[351,31,24.0],[351,32,1.0],[351,33,2.0],[351,36,1.0],[351,37,3.0],[351,42,7.0],[351,43,1.0],[351,45,1.0],[351,46,2.0],[351,48,3.0],[351,50,1.0],[351,51,14.0],[351,53,8.0],[351,56,5.0],[351,57,1.0],[351,58,7.0],[351,63,1.0],[351,66,1.0],[351,68,1.0],[351,69,2.0],[351,71,1.0],[351,76,8.0],[351,78,2.0],[351,80,9.0],[351,81,3.0],[351,86,2.0],[351,87,1.0],[352,1,441.0],[352,3,1070.0],[352,5,82.0],[352,6,215.0],[352,8,104.0],[352,9,95.0],[352,10,1.0],[352,11,11.0],[352,12,208.0],[352,14,416.0],[352,15,662.0],[352,16,271.0],[352,17,880.0],[352,18,403.0],[352,20,220.0],[352,22,81.0],[352,23,1338.0],[352,24,1.0],[352,29,3.0],[352,30,807.0],[352,31,331.0],[352,32,10.0],[352,33,885.0],[352,34,16.0],[352,35,817.0],[352,36,623.0],[352,37,369.0],[352,38,517.0],[352,41,1.0],[352,42,150.0],[352,43,8.0],[352,44,82.0],[352,45,20.0],[352,46,335.0],[352,48,425.0],[352,50,50.0],[352,51,678.0],[352,53,385.0],[352,54,185.0],[352,55,1430.0],[352,56,806.0],[352,57,787.0],[352,58,267.0],[352,59,624.0],[352,60,378.0],[352,62,201.0],[352,63,67.0],[352,64,2.0],[352,65,2.0],[352,66,19.0],[352,68,10.0],[352,69,1144.0],[352,70,1.0],[352,71,1.0],[352,72,74.0],[352,73,415.0],[352,76,734.0],[352,78,874.0],[352,80,311.0],[352,81,39.0],[352,82,122.0],[352,83,2831.0],[352,84,15.0],[352,85,1.0],[352,86,286.0],[352,87,1274.0],[352,88,337.0],[353,12,1.0],[353,16,24.0],[353,20,4.0],[353,50,1.0],[353,56,4.0],[353,59,3.0],[353,60,7.0],[354,17,2.0],[354,50,1.0],[355,6,1.0],[355,8,1.0],[355,11,1.0],[355,12,8.0],[355,14,2.0],[355,15,1.0],[355,16,45.0],[355,17,3.0],[355,18,2.0],[355,20,1.0],[355,23,8.0],[355,35,1.0],[355,36,1.0],[355,37,3.0],[355,38,3.0],[355,42,14.0],[355,43,3.0],[355,53,2.0],[355,56,3.0],[355,58,3.0],[355,59,1.0],[355,63,1.0],[355,65,1.0],[355,71,2.0],[355,86,2.0],[356,40,1.0],[356,77,1.0],[356,79,1.0],[357,5,16.0],[357,6,33.0],[357,8,12.0],[357,9,2.0],[357,11,4.0],[357,12,1.0],[357,15,4.0],[357,16,7.0],[357,17,16.0],[357,18,41.0],[357,20,23.0],[357,22,24.0],[357,23,3.0],[357,30,6.0],[357,31,28.0],[357,32,30.0],[357,33,27.0],[357,35,4.0],[357,36,1.0],[357,38,13.0],[357,42,1.0],[357,45,146.0],[357,46,73.0],[357,48,1.0],[357,50,14.0],[357,51,3.0],[357,53,12.0],[357,55,2.0],[357,57,5.0],[357,58,19.0],[357,60,4.0],[357,63,7.0],[357,66,1.0],[357,68,5.0],[357,69,1.0],[357,71,5.0],[357,72,5.0],[357,74,1.0],[357,76,6.0],[357,78,1.0],[357,80,32.0],[357,81,160.0],[357,82,13.0],[357,84,6.0],[357,86,2.0],[357,88,4.0],[358,0,6.0],[358,2,44.0],[358,4,2.0],[358,7,16.0],[358,13,6.0],[358,17,1.0],[358,19,24.0],[358,21,29.0],[358,24,45.0],[358,25,18.0],[358,26,14.0],[358,27,12.0],[358,28,16.0],[358,29,14.0],[358,30,1.0],[358,34,13.0],[358,38,1.0],[358,39,12.0],[358,40,50.0],[358,41,15.0],[358,47,13.0],[358,49,17.0],[358,52,14.0],[358,61,34.0],[358,63,4.0],[358,64,58.0],[358,65,6.0],[358,67,6.0],[358,70,31.0],[358,74,1.0],[358,75,23.0],[358,77,21.0],[358,79,72.0],[358,85,16.0],[358,89,23.0],[360,85,1.0],[361,0,5.0],[361,27,2.0],[361,28,2.0],[361,39,3.0],[361,75,5.0],[362,10,1.0],[362,11,42.0],[362,19,1.0],[362,21,16.0],[362,22,2.0],[362,43,6.0],[362,45,1.0],[362,58,1.0],[362,63,22.0],[362,66,11.0],[362,71,88.0],[362,72,2.0],[362,74,74.0],[362,78,1.0],[362,82,12.0],[362,84,83.0],[362,86,10.0],[364,39,1.0],[365,70,1.0],[366,4,1.0],[368,8,10.0],[368,12,5.0],[368,15,5.0],[368,16,2.0],[368,17,10.0],[368,18,39.0],[368,20,103.0],[368,22,2.0],[368,30,8.0],[368,31,4.0],[368,33,3.0],[368,35,3.0],[368,36,1.0],[368,38,10.0],[368,42,7.0],[368,45,22.0],[368,46,28.0],[368,50,19.0],[368,51,1.0],[368,53,4.0],[368,57,19.0],[368,58,21.0],[368,59,2.0],[368,60,5.0],[368,69,1.0],[368,76,10.0],[368,80,12.0],[368,81,3.0],[368,86,4.0],[369,79,3.0],[370,28,1.0],[370,47,1.0],[370,61,2.0],[370,65,2.0],[371,29,1.0],[371,34,1.0],[371,61,1.0],[372,0,44.0],[372,2,105.0],[372,4,85.0],[372,7,255.0],[372,13,122.0],[372,14,1.0],[372,16,1.0],[372,19,19.0],[372,21,61.0],[372,24,40.0],[372,25,15.0],[372,26,9.0],[372,27,39.0],[372,28,50.0],[372,29,20.0],[372,30,2.0],[372,34,62.0],[372,39,8.0],[372,40,220.0],[372,41,131.0],[372,47,53.0],[372,49,245.0],[372,52,39.0],[372,57,1.0],[372,60,1.0],[372,61,27.0],[372,63,11.0],[372,64,160.0],[372,65,42.0],[372,66,1.0],[372,67,64.0],[372,70,94.0],[372,71,2.0],[372,75,159.0],[372,77,41.0],[372,79,308.0],[372,85,13.0],[372,89,75.0],[373,16,1.0],[373,17,2.0],[373,36,1.0],[373,48,2.0],[373,53,4.0],[373,58,1.0],[374,0,8.0],[374,4,5.0],[374,13,7.0],[374,21,2.0],[374,26,2.0],[374,27,12.0],[374,29,4.0],[374,34,3.0],[374,40,2.0],[374,47,1.0],[374,49,2.0],[374,52,1.0],[374,61,1.0],[374,64,1.0],[374,65,6.0],[374,67,2.0],[374,70,3.0],[374,75,2.0],[374,77,2.0],[374,79,1.0],[374,89,3.0],[375,67,1.0],[376,2,4.0],[376,7,12.0],[376,13,44.0],[376,19,3.0],[376,21,16.0],[376,25,15.0],[376,26,2.0],[376,28,16.0],[376,29,1.0],[376,34,17.0],[376,39,12.0],[376,40,48.0],[376,41,6.0],[376,47,16.0],[376,49,6.0],[376,52,15.0],[376,61,9.0],[376,63,4.0],[376,64,10.0],[376,65,71.0],[376,67,9.0],[376,70,25.0],[376,75,3.0],[376,77,9.0],[376,79,10.0],[376,85,13.0],[376,89,7.0],[377,4,5.0],[377,29,3.0],[377,49,1.0],[377,52,1.0],[377,64,1.0],[377,65,1.0],[377,67,1.0],[377,85,2.0],[378,0,5.0],[378,4,2.0],[378,19,4.0],[378,29,2.0],[378,70,3.0],[378,89,2.0],[379,6,12.0],[379,8,9.0],[379,10,7.0],[379,11,8.0],[379,12,5.0],[379,16,11.0],[379,18,2.0],[379,20,4.0],[379,22,25.0],[379,23,2.0],[379,31,1.0],[379,35,7.0],[379,43,17.0],[379,45,7.0],[379,46,18.0],[379,50,24.0],[379,53,11.0],[379,55,1.0],[379,56,13.0],[379,57,2.0],[379,58,17.0],[379,59,5.0],[379,60,19.0],[379,62,1.0],[379,63,25.0],[379,66,3.0],[379,68,4.0],[379,72,29.0],[379,76,1.0],[379,78,80.0],[379,81,40.0],[379,82,20.0],[379,84,17.0],[379,86,14.0],[380,0,1.0],[380,29,30.0],[381,6,1.0],[381,16,7.0],[381,17,11.0],[381,20,1.0],[381,30,6.0],[381,31,61.0],[381,33,1.0],[381,36,36.0],[381,38,8.0],[381,44,1.0],[381,45,1.0],[381,46,16.0],[381,48,49.0],[381,53,10.0],[381,56,1.0],[381,58,63.0],[381,60,3.0],[381,62,1.0],[381,72,2.0],[381,73,72.0],[381,76,11.0],[381,80,33.0],[381,87,2.0],[382,2,1.0],[382,27,1.0],[382,29,3.0],[382,41,2.0],[382,67,1.0],[382,89,3.0],[383,41,2.0],[383,47,1.0],[383,67,1.0],[384,0,5.0],[384,2,5.0],[384,7,1.0],[384,13,2.0],[384,19,1.0],[384,21,21.0],[384,24,8.0],[384,25,12.0],[384,26,3.0],[384,27,1.0],[384,28,7.0],[384,29,11.0],[384,30,1.0],[384,34,12.0],[384,39,1.0],[384,40,3.0],[384,41,20.0],[384,47,8.0],[384,49,14.0],[384,52,7.0],[384,61,9.0],[384,63,1.0],[384,64,8.0],[384,67,11.0],[384,70,7.0],[384,73,1.0],[384,75,5.0],[384,77,14.0],[384,79,4.0],[384,85,11.0],[384,89,5.0],[385,71,1.0],[386,2,1.0],[386,13,2.0],[386,19,15.0],[386,21,20.0],[386,24,34.0],[386,25,19.0],[386,26,11.0],[386,28,28.0],[386,29,1.0],[386,34,1.0],[386,39,6.0],[386,40,4.0],[386,41,39.0],[386,47,22.0],[386,49,36.0],[386,52,18.0],[386,61,51.0],[386,63,4.0],[386,64,29.0],[386,67,9.0],[386,70,8.0],[386,75,2.0],[386,77,56.0],[386,79,1.0],[386,85,29.0],[386,89,18.0],[388,47,1.0],[388,67,1.0],[389,4,3.0],[389,21,2.0],[389,26,4.0],[389,29,1.0],[389,65,1.0],[389,70,3.0],[389,77,2.0],[389,79,3.0],[390,1,32.0],[390,3,17.0],[390,6,4.0],[390,8,82.0],[390,9,30.0],[390,10,6.0],[390,11,8.0],[390,12,69.0],[390,14,20.0],[390,15,34.0],[390,16,102.0],[390,17,16.0],[390,18,67.0],[390,19,1.0],[390,20,113.0],[390,22,24.0],[390,23,13.0],[390,30,50.0],[390,31,99.0],[390,33,18.0],[390,35,7.0],[390,36,1.0],[390,37,3.0],[390,38,7.0],[390,42,14.0],[390,43,8.0],[390,45,40.0],[390,46,67.0],[390,48,54.0],[390,50,57.0],[390,51,4.0],[390,53,41.0],[390,54,1.0],[390,56,2.0],[390,57,19.0],[390,58,34.0],[390,59,8.0],[390,60,33.0],[390,63,4.0],[390,66,13.0],[390,68,9.0],[390,69,3.0],[390,71,198.0],[390,72,45.0],[390,73,1.0],[390,74,1.0],[390,76,10.0],[390,78,6.0],[390,80,18.0],[390,81,4.0],[390,82,16.0],[390,84,23.0],[390,86,14.0],[390,88,8.0],[391,85,1.0],[392,5,1.0],[392,32,2.0],[392,53,2.0],[392,62,1.0],[392,71,1.0],[393,4,21.0],[393,65,4.0],[394,11,1.0],[394,32,2.0],[394,53,1.0],[394,58,2.0],[394,66,7.0],[394,68,2.0],[394,72,1.0],[394,82,2.0],[394,84,2.0],[395,1,49.0],[395,3,10.0],[395,8,27.0],[395,11,4.0],[395,12,67.0],[395,14,93.0],[395,15,10.0],[395,16,10.0],[395,17,20.0],[395,18,6.0],[395,20,191.0],[395,23,1.0],[395,30,26.0],[395,31,28.0],[395,33,13.0],[395,38,33.0],[395,42,31.0],[395,43,2.0],[395,45,13.0],[395,50,44.0],[395,55,1.0],[395,57,1.0],[395,60,16.0],[395,66,3.0],[395,69,9.0],[395,78,20.0],[395,80,78.0],[395,81,1.0],[395,83,5.0],[395,84,1.0],[395,86,12.0],[395,88,3.0],[396,4,4.0],[398,19,3.0],[398,24,32.0],[398,34,45.0],[398,38,1.0],[398,39,18.0],[398,47,40.0],[398,49,4.0],[398,52,32.0],[398,64,29.0],[398,65,34.0],[398,85,15.0],[398,89,42.0],[399,47,58.0],[400,4,19.0],[400,7,32.0],[400,13,27.0],[400,15,1.0],[400,19,1.0],[400,24,5.0],[400,27,13.0],[400,28,9.0],[400,39,6.0],[400,47,6.0],[400,49,33.0],[400,52,21.0],[400,53,1.0],[400,65,6.0],[400,67,23.0],[400,70,24.0],[400,75,24.0],[400,79,8.0],[400,85,3.0],[400,89,21.0],[401,53,2.0],[401,58,1.0],[401,78,1.0],[401,82,1.0],[402,2,21.0],[402,7,48.0],[402,13,7.0],[402,19,15.0],[402,21,38.0],[402,24,39.0],[402,25,16.0],[402,26,4.0],[402,27,14.0],[402,28,16.0],[402,29,26.0],[402,30,1.0],[402,34,27.0],[402,39,14.0],[402,40,73.0],[402,41,11.0],[402,47,16.0],[402,49,10.0],[402,52,12.0],[402,61,26.0],[402,63,1.0],[402,64,28.0],[402,65,13.0],[402,67,4.0],[402,70,78.0],[402,75,33.0],[402,77,40.0],[402,85,44.0],[402,89,109.0],[403,4,2.0],[403,70,1.0],[403,89,1.0],[404,33,1.0],[404,51,2.0],[404,71,4.0],[405,34,2.0],[405,65,1.0],[406,27,1.0],[406,41,1.0],[407,1,32.0],[407,3,191.0],[407,6,7.0],[407,8,226.0],[407,9,16.0],[407,11,23.0],[407,12,4.0],[407,14,45.0],[407,15,55.0],[407,16,13.0],[407,17,14.0],[407,18,42.0],[407,19,1.0],[407,20,70.0],[407,22,7.0],[407,23,5.0],[407,30,14.0],[407,31,19.0],[407,33,9.0],[407,35,5.0],[407,36,31.0],[407,37,6.0],[407,38,17.0],[407,42,25.0],[407,43,2.0],[407,45,24.0],[407,46,32.0],[407,48,23.0],[407,50,12.0],[407,53,7.0],[407,55,2.0],[407,56,1.0],[407,57,12.0],[407,58,120.0],[407,59,34.0],[407,60,10.0],[407,63,13.0],[407,66,3.0],[407,72,4.0],[407,73,12.0],[407,76,17.0],[407,78,2.0],[407,80,22.0],[407,81,13.0],[407,82,23.0],[407,83,4.0],[407,84,3.0],[407,87,9.0],[407,88,31.0],[408,52,1.0],[409,1,1.0],[409,3,2.0],[409,6,3.0],[409,8,22.0],[409,9,3.0],[409,11,2.0],[409,12,1.0],[409,14,2.0],[409,15,11.0],[409,17,3.0],[409,18,8.0],[409,20,4.0],[409,22,2.0],[409,23,5.0],[409,31,7.0],[409,32,1.0],[409,33,1.0],[409,35,1.0],[409,36,5.0],[409,37,2.0],[409,38,1.0],[409,42,4.0],[409,43,1.0],[409,45,3.0],[409,46,4.0],[409,50,9.0],[409,53,4.0],[409,57,6.0],[409,58,27.0],[409,59,5.0],[409,60,3.0],[409,63,1.0],[409,66,2.0],[409,68,3.0],[409,72,4.0],[409,73,12.0],[409,76,3.0],[409,78,3.0],[409,80,9.0],[409,81,6.0],[409,82,1.0],[409,84,5.0],[409,87,4.0],[409,88,1.0],[410,77,1.0],[412,4,62.0],[412,7,71.0],[412,13,68.0],[412,14,1.0],[412,19,9.0],[412,24,62.0],[412,26,24.0],[412,27,75.0],[412,28,28.0],[412,29,4.0],[412,30,5.0],[412,34,67.0],[412,39,13.0],[412,41,173.0],[412,46,1.0],[412,47,44.0],[412,48,1.0],[412,49,278.0],[412,52,42.0],[412,53,1.0],[412,55,1.0],[412,63,20.0],[412,65,74.0],[412,70,196.0],[412,85,17.0],[412,87,1.0],[412,89,44.0],[413,5,3.0],[413,6,111.0],[413,11,14.0],[413,12,11.0],[413,14,1.0],[413,16,3.0],[413,17,2.0],[413,18,13.0],[413,22,16.0],[413,23,2.0],[413,30,2.0],[413,31,2.0],[413,32,69.0],[413,33,5.0],[413,35,3.0],[413,36,10.0],[413,42,5.0],[413,43,12.0],[413,44,2.0],[413,45,3.0],[413,46,6.0],[413,48,2.0],[413,50,2.0],[413,53,16.0],[413,55,6.0],[413,56,2.0],[413,57,222.0],[413,58,35.0],[413,59,13.0],[413,60,22.0],[413,63,7.0],[413,66,18.0],[413,68,8.0],[413,69,1.0],[413,71,10.0],[413,72,13.0],[413,76,22.0],[413,78,3.0],[413,81,2.0],[413,82,14.0],[413,84,11.0],[413,86,15.0],[413,87,2.0],[413,88,20.0],[414,66,1.0],[415,1,1.0],[415,3,18.0],[415,6,310.0],[415,8,4.0],[415,9,1.0],[415,10,3.0],[415,11,43.0],[415,12,28.0],[415,14,6.0],[415,15,84.0],[415,16,43.0],[415,18,3.0],[415,20,18.0],[415,22,81.0],[415,23,6.0],[415,24,1.0],[415,32,1.0],[415,33,3.0],[415,35,13.0],[415,36,5.0],[415,43,16.0],[415,44,8.0],[415,45,33.0],[415,46,77.0],[415,48,5.0],[415,50,22.0],[415,51,2.0],[415,53,70.0],[415,55,3.0],[415,56,18.0],[415,58,16.0],[415,59,20.0],[415,60,139.0],[415,62,1.0],[415,63,16.0],[415,66,18.0],[415,68,23.0],[415,71,3.0],[415,72,31.0],[415,73,29.0],[415,74,1.0],[415,76,20.0],[415,78,7.0],[415,80,33.0],[415,81,99.0],[415,82,95.0],[415,83,2.0],[415,84,59.0],[415,86,12.0],[415,87,3.0],[415,88,10.0],[416,13,5.0],[416,27,1.0],[416,40,3.0],[416,52,2.0],[416,79,1.0],[416,89,1.0],[417,0,1.0],[417,1,911.0],[417,3,129.0],[417,5,346.0],[417,6,120.0],[417,8,456.0],[417,9,938.0],[417,10,31.0],[417,11,470.0],[417,12,162.0],[417,14,488.0],[417,15,182.0],[417,16,128.0],[417,17,490.0],[417,18,743.0],[417,19,1.0],[417,20,876.0],[417,22,124.0],[417,23,11.0],[417,28,1.0],[417,30,212.0],[417,31,571.0],[417,32,131.0],[417,33,400.0],[417,35,68.0],[417,36,510.0],[417,37,44.0],[417,38,321.0],[417,42,1406.0],[417,43,52.0],[417,44,46.0],[417,45,1223.0],[417,46,691.0],[417,48,431.0],[417,50,1251.0],[417,51,15.0],[417,53,48.0],[417,55,23.0],[417,56,224.0],[417,57,122.0],[417,58,399.0],[417,59,1002.0],[417,60,565.0],[417,62,32.0],[417,63,1030.0],[417,66,296.0],[417,68,27.0],[417,69,57.0],[417,71,100.0],[417,72,465.0],[417,73,921.0],[417,74,392.0],[417,76,572.0],[417,78,298.0],[417,79,1.0],[417,80,862.0],[417,81,1308.0],[417,82,974.0],[417,83,3.0],[417,84,545.0],[417,86,124.0],[417,87,86.0],[417,88,1622.0],[418,27,1.0],[419,52,1.0],[420,26,1.0],[420,52,2.0],[421,5,19.0],[421,6,58.0],[421,8,14.0],[421,10,6.0],[421,11,8.0],[421,12,8.0],[421,14,1.0],[421,15,2.0],[421,16,4.0],[421,23,28.0],[421,32,18.0],[421,35,2.0],[421,43,4.0],[421,44,2.0],[421,45,5.0],[421,46,13.0],[421,48,2.0],[421,50,3.0],[421,53,8.0],[421,54,1.0],[421,56,17.0],[421,58,2.0],[421,59,14.0],[421,60,20.0],[421,63,29.0],[421,66,3.0],[421,68,7.0],[421,71,5.0],[421,72,14.0],[421,73,8.0],[421,74,2.0],[421,76,3.0],[421,78,6.0],[421,80,1.0],[421,81,7.0],[421,84,8.0],[421,86,11.0],[421,88,5.0],[422,71,2.0],[425,29,7.0],[425,39,2.0],[425,52,2.0],[425,85,3.0],[427,85,1.0],[428,30,1.0],[429,2,1.0],[429,13,1.0],[430,2,4.0],[430,4,1.0],[430,7,1.0],[430,13,5.0],[430,21,2.0],[430,24,3.0],[430,27,2.0],[430,28,3.0],[430,29,1.0],[430,34,1.0],[430,39,1.0],[430,41,3.0],[430,47,4.0],[430,65,2.0],[430,70,5.0],[430,75,2.0],[431,8,2.0],[431,9,3.0],[431,17,2.0],[431,18,1.0],[431,20,6.0],[431,31,1.0],[431,38,2.0],[431,48,1.0],[431,50,2.0],[431,80,2.0],[432,8,1.0],[432,18,1.0],[432,44,5.0],[432,50,1.0],[432,53,2.0],[432,60,2.0],[432,73,1.0],[432,76,1.0],[433,29,4.0],[434,5,1.0],[434,29,1.0],[435,3,1.0],[435,6,4.0],[435,8,8.0],[435,9,5.0],[435,15,3.0],[435,16,3.0],[435,18,16.0],[435,20,4.0],[435,22,2.0],[435,30,1.0],[435,31,5.0],[435,38,2.0],[435,42,5.0],[435,45,15.0],[435,46,9.0],[435,48,4.0],[435,50,9.0],[435,55,1.0],[435,57,2.0],[435,58,8.0],[435,59,11.0],[435,60,1.0],[435,70,1.0],[435,72,1.0],[435,76,5.0],[435,80,11.0],[435,81,1.0],[435,82,2.0],[436,35,1.0],[436,46,2.0],[436,50,1.0],[436,53,3.0],[436,56,1.0],[436,58,2.0],[436,76,1.0],[436,78,3.0],[437,3,12.0],[437,8,53.0],[437,9,16.0],[437,11,1.0],[437,12,3.0],[437,14,1.0],[437,15,8.0],[437,17,6.0],[437,18,7.0],[437,20,5.0],[437,23,1.0],[437,30,17.0],[437,31,8.0],[437,33,2.0],[437,35,10.0],[437,36,15.0],[437,37,2.0],[437,38,10.0],[437,42,1.0],[437,43,1.0],[437,45,5.0],[437,46,23.0],[437,50,20.0],[437,51,7.0],[437,53,2.0],[437,55,1.0],[437,57,2.0],[437,58,24.0],[437,59,6.0],[437,60,3.0],[437,69,5.0],[437,73,4.0],[437,76,14.0],[437,78,3.0],[437,80,5.0],[437,81,1.0],[437,83,11.0],[437,86,3.0],[437,87,7.0],[437,88,1.0],[438,47,1.0],[438,79,1.0],[439,30,1.0],[439,85,9.0],[440,3,1.0],[440,5,15.0],[440,6,23.0],[440,8,9.0],[440,10,1.0],[440,11,12.0],[440,12,9.0],[440,15,5.0],[440,20,1.0],[440,22,25.0],[440,23,18.0],[440,32,6.0],[440,35,1.0],[440,36,1.0],[440,43,2.0],[440,44,2.0],[440,45,6.0],[440,46,3.0],[440,50,4.0],[440,53,8.0],[440,55,1.0],[440,56,37.0],[440,58,11.0],[440,59,5.0],[440,60,29.0],[440,63,13.0],[440,66,3.0],[440,68,6.0],[440,72,20.0],[440,73,7.0],[440,76,3.0],[440,78,6.0],[440,80,1.0],[440,81,21.0],[440,82,30.0],[440,84,22.0],[440,86,1.0],[440,88,1.0],[441,20,1.0],[441,31,6.0],[441,35,1.0],[441,36,1.0],[441,45,1.0],[441,46,17.0],[441,48,2.0],[441,50,4.0],[441,58,8.0],[441,62,1.0],[441,81,6.0],[442,11,5.0],[443,41,2.0],[443,52,1.0],[443,70,1.0],[444,22,3.0],[445,1,2.0],[445,3,4.0],[445,6,94.0],[445,8,26.0],[445,9,4.0],[445,10,5.0],[445,11,18.0],[445,12,8.0],[445,14,5.0],[445,15,29.0],[445,16,46.0],[445,17,10.0],[445,18,19.0],[445,20,28.0],[445,22,36.0],[445,23,21.0],[445,30,52.0],[445,31,130.0],[445,32,3.0],[445,33,2.0],[445,35,2.0],[445,36,41.0],[445,38,8.0],[445,42,36.0],[445,43,5.0],[445,45,3.0],[445,46,61.0],[445,48,179.0],[445,50,19.0],[445,51,2.0],[445,53,71.0],[445,54,1.0],[445,56,12.0],[445,57,19.0],[445,58,44.0],[445,59,10.0],[445,60,30.0],[445,62,5.0],[445,63,26.0],[445,66,10.0],[445,68,44.0],[445,71,7.0],[445,72,116.0],[445,73,58.0],[445,74,1.0],[445,76,16.0],[445,78,34.0],[445,80,22.0],[445,81,22.0],[445,82,68.0],[445,84,44.0],[445,86,15.0],[445,87,3.0],[445,88,19.0],[446,0,2.0],[446,2,2.0],[446,4,1.0],[446,13,2.0],[446,21,1.0],[446,25,24.0],[446,26,2.0],[446,27,5.0],[446,34,1.0],[446,39,42.0],[446,40,2.0],[446,41,23.0],[446,49,17.0],[446,52,5.0],[446,61,6.0],[446,63,3.0],[446,64,88.0],[446,65,12.0],[446,70,2.0],[446,75,1.0],[446,79,1.0],[446,85,41.0],[446,89,3.0],[447,0,29.0],[447,2,18.0],[447,4,59.0],[447,7,4.0],[447,13,52.0],[447,16,1.0],[447,19,6.0],[447,21,37.0],[447,24,12.0],[447,25,11.0],[447,26,19.0],[447,27,19.0],[447,28,8.0],[447,29,46.0],[447,39,4.0],[447,40,45.0],[447,41,42.0],[447,47,8.0],[447,52,4.0],[447,61,20.0],[447,63,2.0],[447,64,71.0],[447,65,15.0],[447,67,18.0],[447,70,166.0],[447,71,1.0],[447,73,1.0],[447,75,40.0],[447,77,17.0],[447,85,13.0],[447,89,22.0],[449,4,4.0],[449,27,1.0],[449,52,1.0],[450,85,1.0],[451,0,84.0],[451,2,124.0],[451,4,19.0],[451,7,228.0],[451,13,208.0],[451,17,1.0],[451,19,82.0],[451,21,179.0],[451,24,311.0],[451,25,12.0],[451,26,117.0],[451,27,224.0],[451,28,122.0],[451,29,124.0],[451,30,4.0],[451,34,82.0],[451,39,41.0],[451,40,84.0],[451,41,249.0],[451,45,1.0],[451,47,222.0],[451,49,112.0],[451,52,127.0],[451,58,1.0],[451,61,58.0],[451,63,15.0],[451,64,286.0],[451,65,272.0],[451,67,83.0],[451,70,23.0],[451,71,2.0],[451,75,109.0],[451,77,225.0],[451,79,193.0],[451,82,1.0],[451,85,100.0],[451,89,408.0],[452,6,1.0],[452,12,1.0],[452,14,1.0],[452,15,3.0],[452,16,1.0],[452,22,1.0],[452,23,4.0],[452,43,1.0],[452,58,3.0],[452,71,1.0],[452,84,1.0],[454,2,4.0],[454,13,1.0],[454,24,2.0],[454,27,69.0],[454,28,17.0],[454,29,12.0],[454,30,1.0],[454,34,11.0],[454,38,1.0],[454,39,3.0],[454,41,9.0],[454,47,33.0],[454,49,7.0],[454,52,20.0],[454,61,8.0],[454,63,1.0],[454,64,3.0],[454,65,14.0],[454,67,7.0],[454,70,35.0],[454,79,8.0],[454,85,31.0],[454,89,69.0],[455,63,2.0],[455,66,1.0],[455,74,1.0],[455,84,5.0],[456,36,1.0],[456,87,1.0],[457,2,2.0],[457,4,9.0],[457,7,1.0],[457,19,4.0],[457,21,7.0],[457,24,7.0],[457,25,4.0],[457,27,4.0],[457,28,6.0],[457,30,2.0],[457,34,5.0],[457,39,6.0],[457,41,23.0],[457,47,22.0],[457,49,9.0],[457,52,5.0],[457,61,6.0],[457,63,2.0],[457,64,57.0],[457,65,5.0],[457,67,3.0],[457,70,7.0],[457,75,3.0],[457,77,10.0],[457,79,17.0],[457,85,1.0],[457,89,5.0],[458,0,5.0],[458,29,1.0],[458,52,2.0],[458,61,1.0],[458,79,2.0],[459,8,1.0],[459,9,4.0],[459,11,3.0],[459,14,1.0],[459,15,4.0],[459,16,1.0],[459,17,2.0],[459,18,14.0],[459,20,9.0],[459,30,10.0],[459,31,21.0],[459,32,1.0],[459,33,1.0],[459,36,7.0],[459,38,2.0],[459,42,5.0],[459,45,10.0],[459,46,7.0],[459,48,5.0],[459,50,38.0],[459,56,1.0],[459,58,5.0],[459,59,10.0],[459,60,4.0],[459,66,1.0],[459,72,7.0],[459,73,7.0],[459,76,4.0],[459,78,4.0],[459,80,19.0],[459,81,9.0],[459,82,5.0],[459,88,4.0],[461,3,10.0],[461,5,2.0],[461,6,11.0],[461,8,82.0],[461,9,6.0],[461,11,1.0],[461,12,10.0],[461,14,1.0],[461,15,10.0],[461,16,18.0],[461,17,10.0],[461,18,12.0],[461,20,6.0],[461,22,2.0],[461,23,3.0],[461,30,42.0],[461,31,37.0],[461,33,28.0],[461,35,15.0],[461,36,44.0],[461,37,19.0],[461,38,11.0],[461,42,32.0],[461,44,3.0],[461,45,4.0],[461,46,22.0],[461,48,60.0],[461,50,20.0],[461,51,4.0],[461,53,91.0],[461,54,1.0],[461,55,1.0],[461,56,1.0],[461,57,10.0],[461,58,82.0],[461,59,4.0],[461,60,10.0],[461,62,5.0],[461,66,1.0],[461,69,25.0],[461,71,1.0],[461,72,3.0],[461,73,33.0],[461,76,27.0],[461,78,6.0],[461,80,8.0],[461,81,4.0],[461,82,2.0],[461,83,3.0],[461,84,1.0],[461,86,6.0],[461,87,20.0],[461,88,53.0],[464,70,7.0],[465,27,9.0],[465,28,9.0],[465,34,3.0],[465,52,2.0],[465,67,5.0],[465,85,7.0],[466,1,28.0],[466,6,5.0],[466,8,12.0],[466,9,3.0],[466,10,3.0],[466,11,12.0],[466,12,11.0],[466,14,25.0],[466,16,7.0],[466,18,1.0],[466,20,8.0],[466,22,2.0],[466,23,2.0],[466,38,1.0],[466,42,8.0],[466,43,3.0],[466,45,6.0],[466,46,1.0],[466,48,1.0],[466,50,15.0],[466,53,1.0],[466,58,2.0],[466,59,2.0],[466,60,10.0],[466,63,16.0],[466,66,7.0],[466,68,2.0],[466,69,5.0],[466,71,8.0],[466,72,11.0],[466,74,6.0],[466,78,6.0],[466,81,1.0],[466,82,21.0],[466,84,4.0],[466,86,5.0],[466,88,12.0],[467,58,1.0],[467,71,1.0],[467,79,1.0],[467,89,1.0],[468,47,21.0],[468,52,10.0],[468,61,1.0],[469,1,204.0],[469,3,1444.0],[469,5,332.0],[469,6,56.0],[469,8,64.0],[469,9,89.0],[469,11,2.0],[469,12,88.0],[469,14,257.0],[469,15,66.0],[469,16,143.0],[469,17,917.0],[469,18,222.0],[469,19,2.0],[469,20,155.0],[469,21,1.0],[469,22,4.0],[469,23,36.0],[469,30,64.0],[469,31,72.0],[469,32,30.0],[469,33,339.0],[469,35,238.0],[469,36,496.0],[469,37,84.0],[469,38,627.0],[469,40,1.0],[469,42,46.0],[469,44,11.0],[469,45,19.0],[469,46,191.0],[469,48,651.0],[469,50,80.0],[469,51,292.0],[469,53,243.0],[469,54,24.0],[469,55,168.0],[469,56,198.0],[469,57,372.0],[469,58,81.0],[469,59,488.0],[469,60,62.0],[469,62,5.0],[469,63,1.0],[469,65,1.0],[469,66,4.0],[469,68,3.0],[469,69,266.0],[469,72,18.0],[469,73,360.0],[469,76,862.0],[469,78,28.0],[469,80,176.0],[469,81,14.0],[469,82,9.0],[469,83,323.0],[469,84,11.0],[469,86,6.0],[469,87,173.0],[469,88,57.0],[470,42,1.0],[472,4,20.0],[473,1,2.0],[473,8,2.0],[473,11,3.0],[473,12,1.0],[473,14,1.0],[473,23,4.0],[473,43,1.0],[473,46,6.0],[473,50,1.0],[473,53,1.0],[473,60,1.0],[473,66,1.0],[473,68,1.0],[473,72,1.0],[473,86,3.0],[475,4,16.0],[475,13,12.0],[475,28,23.0],[475,70,22.0],[475,75,9.0],[476,0,187.0],[476,2,62.0],[476,3,2.0],[476,7,208.0],[476,13,116.0],[476,14,2.0],[476,19,41.0],[476,21,71.0],[476,24,256.0],[476,25,244.0],[476,26,62.0],[476,27,74.0],[476,28,132.0],[476,29,37.0],[476,30,3.0],[476,34,210.0],[476,35,1.0],[476,37,1.0],[476,39,79.0],[476,41,271.0],[476,44,1.0],[476,47,87.0],[476,49,45.0],[476,52,66.0],[476,57,2.0],[476,61,76.0],[476,63,15.0],[476,64,300.0],[476,65,73.0],[476,66,1.0],[476,67,116.0],[476,70,80.0],[476,73,1.0],[476,74,1.0],[476,75,84.0],[476,77,334.0],[476,79,146.0],[476,85,171.0],[477,0,3.0],[477,1,60.0],[477,3,53.0],[477,5,12.0],[477,6,94.0],[477,7,1.0],[477,8,221.0],[477,9,207.0],[477,10,53.0],[477,11,166.0],[477,12,87.0],[477,14,117.0],[477,15,132.0],[477,16,313.0],[477,17,5.0],[477,18,80.0],[477,20,36.0],[477,22,38.0],[477,23,40.0],[477,24,2.0],[477,27,1.0],[477,29,1.0],[477,30,70.0],[477,31,56.0],[477,32,9.0],[477,33,67.0],[477,34,1.0],[477,35,28.0],[477,36,23.0],[477,37,31.0],[477,38,18.0],[477,39,2.0],[477,42,82.0],[477,43,118.0],[477,44,8.0],[477,45,83.0],[477,46,29.0],[477,48,33.0],[477,49,1.0],[477,50,33.0],[477,51,158.0],[477,52,1.0],[477,53,87.0],[477,55,46.0],[477,56,33.0],[477,57,21.0],[477,58,150.0],[477,59,44.0],[477,60,71.0],[477,62,4.0],[477,63,71.0],[477,66,30.0],[477,68,135.0],[477,69,30.0],[477,70,1.0],[477,71,332.0],[477,72,77.0],[477,73,21.0],[477,74,43.0],[477,76,40.0],[477,77,1.0],[477,78,26.0],[477,80,25.0],[477,81,17.0],[477,82,50.0],[477,83,13.0],[477,84,91.0],[477,86,132.0],[477,87,41.0],[477,88,138.0],[478,2,10.0],[478,19,5.0],[478,29,6.0],[478,52,1.0],[479,6,1.0],[479,8,3.0],[479,15,1.0],[479,18,2.0],[479,22,1.0],[479,30,1.0],[479,31,1.0],[479,32,1.0],[479,43,1.0],[479,45,4.0],[479,53,1.0],[479,57,1.0],[479,66,1.0],[479,71,2.0],[479,73,1.0],[479,80,2.0],[479,82,1.0],[479,87,1.0],[480,86,1.0],[481,31,1.0],[481,77,1.0],[482,79,1.0],[484,8,4.0],[484,15,14.0],[484,17,1.0],[484,20,2.0],[484,23,1.0],[484,30,17.0],[484,31,16.0],[484,33,1.0],[484,35,1.0],[484,36,8.0],[484,37,1.0],[484,38,2.0],[484,46,1.0],[484,48,4.0],[484,50,2.0],[484,53,26.0],[484,58,8.0],[484,68,1.0],[484,76,6.0],[484,87,6.0],[484,88,1.0],[485,11,3.0],[486,75,38.0],[487,4,1.0],[487,67,1.0],[487,70,2.0],[488,22,2.0],[488,82,3.0],[488,84,2.0],[489,67,1.0],[490,15,2.0],[490,16,4.0],[490,32,10.0],[490,44,1.0],[490,46,1.0],[490,53,3.0],[490,58,2.0],[490,66,1.0],[490,73,2.0],[490,87,1.0],[492,34,1.0],[492,67,1.0],[493,0,2.0],[493,2,2.0],[493,7,3.0],[493,21,3.0],[493,24,1.0],[493,25,6.0],[493,28,2.0],[493,29,3.0],[493,33,1.0],[493,34,1.0],[493,40,3.0],[493,41,1.0],[493,49,4.0],[493,52,5.0],[493,64,1.0],[493,65,2.0],[493,67,1.0],[493,77,4.0],[493,79,3.0],[493,86,1.0],[493,89,1.0],[494,4,94.0],[495,1,2.0],[495,3,1.0],[495,5,2.0],[495,8,13.0],[495,9,2.0],[495,12,16.0],[495,14,7.0],[495,15,5.0],[495,16,3.0],[495,17,2.0],[495,18,1.0],[495,20,2.0],[495,22,1.0],[495,23,1.0],[495,30,7.0],[495,31,33.0],[495,33,2.0],[495,35,4.0],[495,36,23.0],[495,38,12.0],[495,42,6.0],[495,44,1.0],[495,45,1.0],[495,46,4.0],[495,48,20.0],[495,50,8.0],[495,51,2.0],[495,53,27.0],[495,55,1.0],[495,56,3.0],[495,57,2.0],[495,58,12.0],[495,60,4.0],[495,63,1.0],[495,66,1.0],[495,71,2.0],[495,72,11.0],[495,73,10.0],[495,76,5.0],[495,78,4.0],[495,80,7.0],[495,81,1.0],[495,82,1.0],[495,84,1.0],[495,86,5.0],[495,87,8.0],[495,88,2.0],[496,4,4.0],[496,28,1.0],[496,39,1.0],[496,85,4.0],[496,89,1.0],[497,28,37.0],[497,34,3.0],[497,38,1.0],[497,39,1.0],[497,52,1.0],[497,64,22.0],[497,85,24.0],[498,34,2.0],[498,41,1.0],[499,47,17.0],[500,66,3.0],[500,84,10.0],[502,84,2.0],[503,34,3.0],[503,85,2.0],[504,4,8.0],[505,11,1.0],[506,50,1.0],[506,58,1.0],[507,4,45.0],[507,19,15.0],[507,29,36.0],[507,40,99.0],[507,52,81.0],[507,85,64.0],[508,1,158.0],[508,3,54.0],[508,5,23.0],[508,6,3.0],[508,8,73.0],[508,9,281.0],[508,10,2.0],[508,11,9.0],[508,12,23.0],[508,14,150.0],[508,15,17.0],[508,16,8.0],[508,17,93.0],[508,18,61.0],[508,20,67.0],[508,22,5.0],[508,23,6.0],[508,30,16.0],[508,31,36.0],[508,32,13.0],[508,33,32.0],[508,35,1.0],[508,36,15.0],[508,37,6.0],[508,38,34.0],[508,42,102.0],[508,43,1.0],[508,44,1.0],[508,45,28.0],[508,46,46.0],[508,48,83.0],[508,50,117.0],[508,51,9.0],[508,53,4.0],[508,56,3.0],[508,57,20.0],[508,58,60.0],[508,59,20.0],[508,60,42.0],[508,63,78.0],[508,66,1.0],[508,69,2.0],[508,71,6.0],[508,72,7.0],[508,73,122.0],[508,74,1.0],[508,76,14.0],[508,78,85.0],[508,80,73.0],[508,81,98.0],[508,82,29.0],[508,83,2.0],[508,84,5.0],[508,86,5.0],[508,87,2.0],[508,88,20.0],[509,11,2.0],[509,16,3.0],[509,17,2.0],[509,18,1.0],[509,20,2.0],[509,31,2.0],[509,33,3.0],[509,35,7.0],[509,36,1.0],[509,46,5.0],[509,60,5.0],[509,62,1.0],[509,73,1.0],[509,81,4.0],[509,87,2.0],[510,85,1.0],[511,77,14.0],[512,22,1.0],[513,25,1.0],[513,75,1.0],[514,3,1.0],[514,6,1.0],[514,9,1.0],[514,11,1.0],[514,12,1.0],[514,15,1.0],[514,22,1.0],[514,45,1.0],[514,46,5.0],[514,50,1.0],[514,56,1.0],[514,60,10.0],[514,66,2.0],[514,78,2.0],[514,81,2.0],[514,82,1.0],[514,84,8.0],[514,86,2.0],[515,67,1.0],[516,5,90.0],[516,6,75.0],[516,8,47.0],[516,9,1.0],[516,10,4.0],[516,11,50.0],[516,12,6.0],[516,15,4.0],[516,16,9.0],[516,18,67.0],[516,20,4.0],[516,22,49.0],[516,23,69.0],[516,30,25.0],[516,31,109.0],[516,32,104.0],[516,33,1.0],[516,35,4.0],[516,36,18.0],[516,43,22.0],[516,44,2.0],[516,45,10.0],[516,46,114.0],[516,48,6.0],[516,50,34.0],[516,51,2.0],[516,53,6.0],[516,55,1.0],[516,56,9.0],[516,57,13.0],[516,58,96.0],[516,59,33.0],[516,60,21.0],[516,63,9.0],[516,66,6.0],[516,68,9.0],[516,71,1.0],[516,72,14.0],[516,73,6.0],[516,74,1.0],[516,76,3.0],[516,78,15.0],[516,80,108.0],[516,81,21.0],[516,82,55.0],[516,84,9.0],[516,86,21.0],[516,87,2.0],[516,88,7.0],[517,4,1.0],[517,19,1.0],[517,24,1.0],[517,70,1.0],[518,23,1.0],[518,56,1.0],[518,76,1.0],[519,46,2.0],[520,0,136.0],[520,2,17.0],[520,4,143.0],[520,5,4.0],[520,7,353.0],[520,11,72.0],[520,13,242.0],[520,16,1.0],[520,21,4.0],[520,22,4.0],[520,24,15.0],[520,25,73.0],[520,26,103.0],[520,27,215.0],[520,28,84.0],[520,29,58.0],[520,30,3.0],[520,32,15.0],[520,34,194.0],[520,38,4.0],[520,39,1.0],[520,40,28.0],[520,41,98.0],[520,43,5.0],[520,47,55.0],[520,52,71.0],[520,53,1.0],[520,57,2.0],[520,61,1.0],[520,63,10.0],[520,64,2.0],[520,65,146.0],[520,66,8.0],[520,67,259.0],[520,71,3.0],[520,72,58.0],[520,74,8.0],[520,75,20.0],[520,77,44.0],[520,78,1.0],[520,79,1.0],[520,82,12.0],[520,84,11.0],[520,86,2.0],[520,87,1.0],[520,89,78.0],[521,6,1.0],[521,8,1.0],[521,50,3.0],[521,53,2.0],[521,58,4.0],[521,60,2.0],[521,68,1.0],[521,72,12.0],[521,81,3.0],[522,21,1.0],[522,34,2.0],[522,41,1.0],[522,65,1.0],[522,79,1.0],[523,4,6.0],[524,0,11.0],[524,2,2.0],[524,4,25.0],[524,7,103.0],[524,13,1.0],[524,21,13.0],[524,27,5.0],[524,29,3.0],[524,39,8.0],[524,40,9.0],[524,41,1.0],[524,49,6.0],[524,52,21.0],[524,61,5.0],[524,63,1.0],[524,64,25.0],[524,67,3.0],[524,70,16.0],[524,71,1.0],[524,75,10.0],[524,77,2.0],[524,85,9.0],[524,89,15.0],[526,0,194.0],[526,13,39.0],[526,26,16.0],[526,29,6.0],[526,70,1.0],[526,89,101.0],[527,65,10.0],[528,24,1.0],[528,27,1.0],[528,67,1.0],[529,26,6.0],[529,39,6.0],[530,0,1.0],[530,13,7.0],[530,24,1.0],[530,27,1.0],[530,30,1.0],[530,39,1.0],[530,40,3.0],[530,52,1.0],[530,61,2.0],[530,64,7.0],[530,70,4.0],[530,77,4.0],[530,79,2.0],[530,89,2.0],[531,29,1.0],[531,70,3.0],[532,7,10.0],[532,13,2.0],[532,27,2.0],[532,28,1.0],[532,49,1.0],[532,64,2.0],[532,70,1.0],[532,75,1.0],[535,1,23.0],[535,3,35.0],[535,5,9.0],[535,6,27.0],[535,8,28.0],[535,9,25.0],[535,10,9.0],[535,11,19.0],[535,12,105.0],[535,14,45.0],[535,15,22.0],[535,16,44.0],[535,17,61.0],[535,18,11.0],[535,20,8.0],[535,22,20.0],[535,23,11.0],[535,30,37.0],[535,31,8.0],[535,32,5.0],[535,33,95.0],[535,35,101.0],[535,36,11.0],[535,37,300.0],[535,38,132.0],[535,40,5.0],[535,42,50.0],[535,43,57.0],[535,44,33.0],[535,45,12.0],[535,46,28.0],[535,48,9.0],[535,50,10.0],[535,51,24.0],[535,53,22.0],[535,54,32.0],[535,55,32.0],[535,56,61.0],[535,57,3.0],[535,58,31.0],[535,59,40.0],[535,60,63.0],[535,62,420.0],[535,63,77.0],[535,66,22.0],[535,68,20.0],[535,69,167.0],[535,71,14.0],[535,72,38.0],[535,73,37.0],[535,74,3.0],[535,75,1.0],[535,76,28.0],[535,78,116.0],[535,80,10.0],[535,81,9.0],[535,82,21.0],[535,83,26.0],[535,84,62.0],[535,86,24.0],[535,87,16.0],[535,88,11.0],[536,1,1.0],[536,3,9.0],[536,5,2.0],[536,6,6.0],[536,8,9.0],[536,9,30.0],[536,11,4.0],[536,15,23.0],[536,16,5.0],[536,17,57.0],[536,18,125.0],[536,20,40.0],[536,22,2.0],[536,30,13.0],[536,31,45.0],[536,33,33.0],[536,35,32.0],[536,36,36.0],[536,38,27.0],[536,42,12.0],[536,44,1.0],[536,45,29.0],[536,46,130.0],[536,48,192.0],[536,50,114.0],[536,51,3.0],[536,53,10.0],[536,55,1.0],[536,56,36.0],[536,57,7.0],[536,58,71.0],[536,59,173.0],[536,60,11.0],[536,63,2.0],[536,66,1.0],[536,69,48.0],[536,72,12.0],[536,73,30.0],[536,76,62.0],[536,78,5.0],[536,80,230.0],[536,81,70.0],[536,82,5.0],[536,83,1.0],[536,84,6.0],[536,86,3.0],[536,87,12.0],[536,88,60.0],[537,28,1.0],[537,70,5.0],[537,77,2.0],[538,8,4.0],[538,15,1.0],[538,18,1.0],[538,22,1.0],[538,23,3.0],[538,31,3.0],[538,35,2.0],[538,36,1.0],[538,46,12.0],[538,48,3.0],[538,53,5.0],[538,56,2.0],[538,58,2.0],[538,60,7.0],[538,63,2.0],[538,68,10.0],[538,72,9.0],[538,76,2.0],[538,78,3.0],[538,81,2.0],[538,82,5.0],[538,84,7.0],[538,86,1.0],[539,4,3.0],[540,49,371.0],[540,63,1.0],[541,29,1.0],[542,24,5.0],[542,28,1.0],[542,34,21.0],[542,39,5.0],[542,41,16.0],[542,47,5.0],[542,49,8.0],[542,52,1.0],[542,61,9.0],[542,63,1.0],[542,64,5.0],[542,65,7.0],[542,67,1.0],[542,75,26.0],[543,8,1.0],[543,11,1.0],[543,22,1.0],[543,58,1.0],[543,66,1.0],[544,52,1.0],[544,85,5.0],[545,0,17.0],[545,2,12.0],[545,7,13.0],[545,13,9.0],[545,19,7.0],[545,24,41.0],[545,25,31.0],[545,26,2.0],[545,28,15.0],[545,29,8.0],[545,30,1.0],[545,34,42.0],[545,39,13.0],[545,41,22.0],[545,47,6.0],[545,49,30.0],[545,52,18.0],[545,55,1.0],[545,61,10.0],[545,63,1.0],[545,64,75.0],[545,65,21.0],[545,67,12.0],[545,75,9.0],[545,77,34.0],[545,79,16.0],[545,85,18.0],[546,2,2.0],[546,49,1.0],[546,67,1.0],[548,0,6.0],[548,2,6.0],[548,4,7.0],[548,5,2.0],[548,13,12.0],[548,19,1.0],[548,21,2.0],[548,24,3.0],[548,26,2.0],[548,27,12.0],[548,28,1.0],[548,29,4.0],[548,34,2.0],[548,39,3.0],[548,40,4.0],[548,47,3.0],[548,61,2.0],[548,64,5.0],[548,65,2.0],[548,67,4.0],[548,70,4.0],[548,75,9.0],[548,77,5.0],[548,79,20.0],[548,89,4.0],[549,4,4.0],[549,19,3.0],[549,24,2.0],[549,27,15.0],[549,28,4.0],[549,30,1.0],[549,34,6.0],[549,39,8.0],[549,47,13.0],[549,49,5.0],[549,52,10.0],[549,61,1.0],[549,65,17.0],[549,66,1.0],[549,67,1.0],[549,70,10.0],[549,75,3.0],[549,85,13.0],[549,89,4.0],[551,59,1.0],[552,4,5.0],[554,19,3.0],[555,5,1.0],[555,6,33.0],[555,8,7.0],[555,10,1.0],[555,11,4.0],[555,12,2.0],[555,16,8.0],[555,17,1.0],[555,18,1.0],[555,19,12.0],[555,20,3.0],[555,22,4.0],[555,23,1.0],[555,24,14.0],[555,26,12.0],[555,27,18.0],[555,29,162.0],[555,30,1.0],[555,31,12.0],[555,33,1.0],[555,34,61.0],[555,35,1.0],[555,36,7.0],[555,38,1.0],[555,39,30.0],[555,42,1.0],[555,43,5.0],[555,45,3.0],[555,46,8.0],[555,47,56.0],[555,48,2.0],[555,50,5.0],[555,51,2.0],[555,53,19.0],[555,56,1.0],[555,58,11.0],[555,59,2.0],[555,60,2.0],[555,63,9.0],[555,65,26.0],[555,66,3.0],[555,67,37.0],[555,68,1.0],[555,71,11.0],[555,72,2.0],[555,73,3.0],[555,74,3.0],[555,76,6.0],[555,78,1.0],[555,81,4.0],[555,82,4.0],[555,84,5.0],[555,85,18.0],[555,86,4.0],[555,87,1.0],[555,88,3.0],[556,19,1.0],[556,21,2.0],[556,24,1.0],[556,41,1.0],[556,47,1.0],[556,52,1.0],[556,65,1.0],[556,79,1.0],[557,0,476.0],[557,2,104.0],[557,4,433.0],[557,15,1.0],[557,19,23.0],[557,21,157.0],[557,24,96.0],[557,25,2.0],[557,27,194.0],[557,28,88.0],[557,30,1.0],[557,34,133.0],[557,40,200.0],[557,47,196.0],[557,52,114.0],[557,57,1.0],[557,63,3.0],[557,67,147.0],[557,70,147.0],[557,71,2.0],[557,75,139.0],[557,82,1.0],[558,0,6.0],[558,2,10.0],[558,4,2.0],[558,7,1.0],[558,24,3.0],[558,28,2.0],[558,39,2.0],[558,47,2.0],[558,61,4.0],[558,64,3.0],[558,65,1.0],[558,67,3.0],[558,70,3.0],[558,75,6.0],[558,79,21.0],[558,89,12.0],[559,6,12.0],[559,8,3.0],[559,11,4.0],[559,22,4.0],[559,23,4.0],[559,35,1.0],[559,36,2.0],[559,43,2.0],[559,44,1.0],[559,45,2.0],[559,53,4.0],[559,55,1.0],[559,58,2.0],[559,59,1.0],[559,76,2.0],[559,82,1.0],[559,87,2.0],[559,88,2.0],[560,12,2.0],[560,60,10.0],[561,0,8.0],[561,28,2.0],[561,52,2.0],[561,70,2.0],[562,11,3.0],[562,43,1.0],[562,68,1.0],[562,72,1.0],[563,75,1.0],[565,65,1.0],[566,4,86.0],[566,29,1.0],[566,47,2.0],[566,52,8.0],[567,24,1.0],[568,6,3.0],[568,12,3.0],[568,15,1.0],[568,22,3.0],[568,30,1.0],[568,35,2.0],[568,45,1.0],[568,53,1.0],[568,60,2.0],[568,72,2.0],[568,81,1.0],[568,82,2.0],[568,84,1.0],[568,86,1.0],[568,88,1.0],[570,1,1.0],[570,3,4.0],[570,6,39.0],[570,8,21.0],[570,9,11.0],[570,11,3.0],[570,12,2.0],[570,14,3.0],[570,15,8.0],[570,16,2.0],[570,18,12.0],[570,20,6.0],[570,22,17.0],[570,23,3.0],[570,30,6.0],[570,31,7.0],[570,32,7.0],[570,36,2.0],[570,38,6.0],[570,42,2.0],[570,43,4.0],[570,44,1.0],[570,45,18.0],[570,46,5.0],[570,48,3.0],[570,50,8.0],[570,53,7.0],[570,55,1.0],[570,56,10.0],[570,57,3.0],[570,58,2.0],[570,59,13.0],[570,60,1.0],[570,66,1.0],[570,68,13.0],[570,71,2.0],[570,72,3.0],[570,73,3.0],[570,76,3.0],[570,78,2.0],[570,80,4.0],[570,81,3.0],[570,82,6.0],[570,86,5.0],[570,87,2.0],[570,88,12.0],[571,0,7.0],[571,4,24.0],[571,19,5.0],[573,6,6.0],[573,8,1.0],[573,12,3.0],[573,15,3.0],[573,16,1.0],[573,22,3.0],[573,23,1.0],[573,35,1.0],[573,43,2.0],[573,46,5.0],[573,50,6.0],[573,53,33.0],[573,56,3.0],[573,57,2.0],[573,58,22.0],[573,59,1.0],[573,60,9.0],[573,62,1.0],[573,63,2.0],[573,66,1.0],[573,68,2.0],[573,72,8.0],[573,76,1.0],[573,78,11.0],[573,80,3.0],[573,81,2.0],[573,84,23.0],[573,86,5.0],[574,70,1.0],[575,66,19.0],[575,68,1.0],[575,72,1.0],[575,86,18.0],[576,3,11.0],[576,6,213.0],[576,8,57.0],[576,11,89.0],[576,15,26.0],[576,16,9.0],[576,18,2.0],[576,20,10.0],[576,23,67.0],[576,30,5.0],[576,31,7.0],[576,33,1.0],[576,35,13.0],[576,36,24.0],[576,43,12.0],[576,45,11.0],[576,46,15.0],[576,50,13.0],[576,53,5.0],[576,55,8.0],[576,56,4.0],[576,58,29.0],[576,59,4.0],[576,62,1.0],[576,66,29.0],[576,68,9.0],[576,72,27.0],[576,76,18.0],[576,78,8.0],[576,80,5.0],[576,81,25.0],[576,84,62.0],[576,86,34.0],[576,87,5.0],[576,88,17.0],[577,16,1.0],[579,41,48.0],[579,73,1.0],[580,4,9.0],[580,16,1.0],[580,19,18.0],[580,34,69.0],[580,39,2.0],[580,57,1.0],[580,70,80.0],[580,75,35.0],[580,85,3.0],[581,65,1.0],[581,75,1.0],[581,79,1.0],[582,65,2.0],[583,0,81.0],[583,2,136.0],[583,3,1.0],[583,4,16.0],[583,7,120.0],[583,9,1.0],[583,13,30.0],[583,19,38.0],[583,21,104.0],[583,24,95.0],[583,25,49.0],[583,26,4.0],[583,28,130.0],[583,29,92.0],[583,30,4.0],[583,34,177.0],[583,39,51.0],[583,40,277.0],[583,41,139.0],[583,47,93.0],[583,49,46.0],[583,52,103.0],[583,61,140.0],[583,63,9.0],[583,65,161.0],[583,67,141.0],[583,70,80.0],[583,75,128.0],[583,77,37.0],[583,79,8.0],[583,82,2.0],[583,84,1.0],[583,85,31.0],[583,89,24.0],[584,24,1.0],[584,47,1.0],[584,79,1.0],[585,4,1.0],[585,65,1.0],[585,75,1.0],[586,28,1.0],[587,50,1.0],[589,52,1.0],[591,70,12.0],[592,19,29.0],[593,0,1.0],[593,3,6.0],[593,12,9.0],[593,15,23.0],[593,22,156.0],[593,36,41.0],[593,50,10.0],[593,53,52.0],[593,58,38.0],[593,60,52.0],[593,68,33.0],[593,72,50.0],[593,78,7.0],[593,80,9.0],[593,82,198.0],[593,86,3.0],[593,87,4.0],[595,85,1.0],[596,65,1.0],[597,47,1.0],[597,85,1.0],[598,0,5.0],[598,4,4.0],[598,13,56.0],[598,21,3.0],[598,27,5.0],[598,29,1.0],[598,40,16.0],[598,47,4.0],[598,53,1.0],[598,63,1.0],[598,70,10.0],[598,79,8.0],[598,85,2.0],[598,89,49.0],[599,0,2.0],[599,4,2.0],[599,47,2.0],[599,65,1.0],[599,79,2.0],[600,22,7.0],[600,68,3.0],[600,82,11.0],[600,84,1.0],[601,79,1.0],[602,2,10.0],[602,19,6.0],[602,52,23.0],[602,61,48.0],[602,63,1.0],[602,70,8.0],[603,57,2.0],[603,71,1.0],[604,67,2.0],[605,41,24.0],[605,47,26.0],[605,63,1.0],[605,64,46.0],[605,85,6.0],[606,27,1.0],[606,67,2.0],[607,4,3.0],[607,19,4.0],[607,26,1.0],[607,29,2.0],[607,34,6.0],[607,38,1.0],[607,39,8.0],[607,52,3.0],[607,57,1.0],[607,61,1.0],[607,67,4.0],[607,85,2.0],[608,5,1.0],[608,21,1.0],[608,71,3.0],[609,6,9.0],[609,8,1.0],[609,22,5.0],[609,23,3.0],[609,45,7.0],[609,50,5.0],[609,53,1.0],[609,56,3.0],[609,58,1.0],[609,59,2.0],[609,63,9.0],[609,81,15.0],[609,82,4.0],[611,21,1.0],[611,75,3.0],[612,6,5.0],[612,18,1.0],[612,22,5.0],[612,23,1.0],[612,35,1.0],[612,45,1.0],[612,50,2.0],[612,53,5.0],[612,56,2.0],[612,58,3.0],[612,59,1.0],[612,80,1.0],[612,81,3.0],[612,82,4.0],[612,84,3.0],[612,87,1.0],[613,85,1.0],[614,6,22.0],[614,8,6.0],[614,11,13.0],[614,15,2.0],[614,20,1.0],[614,22,22.0],[614,23,7.0],[614,30,3.0],[614,32,1.0],[614,35,1.0],[614,43,8.0],[614,45,8.0],[614,46,5.0],[614,53,7.0],[614,55,3.0],[614,56,11.0],[614,57,1.0],[614,58,3.0],[614,59,4.0],[614,60,1.0],[614,63,14.0],[614,66,14.0],[614,68,14.0],[614,71,4.0],[614,72,16.0],[614,73,1.0],[614,76,5.0],[614,78,20.0],[614,80,4.0],[614,81,24.0],[614,82,10.0],[614,84,9.0],[614,86,11.0],[615,5,1.0],[615,6,13.0],[615,8,1.0],[615,11,4.0],[615,16,22.0],[615,20,1.0],[615,22,4.0],[615,23,12.0],[615,32,1.0],[615,33,1.0],[615,36,1.0],[615,42,5.0],[615,43,1.0],[615,44,1.0],[615,45,1.0],[615,50,1.0],[615,53,4.0],[615,56,1.0],[615,58,2.0],[615,59,1.0],[615,60,1.0],[615,66,8.0],[615,71,3.0],[615,76,2.0],[615,78,7.0],[615,81,1.0],[615,82,8.0],[615,84,12.0],[615,86,4.0],[617,6,1.0],[617,8,12.0],[617,9,2.0],[617,15,3.0],[617,16,4.0],[617,18,196.0],[617,20,1.0],[617,23,2.0],[617,30,21.0],[617,31,100.0],[617,35,2.0],[617,36,2.0],[617,44,1.0],[617,45,5.0],[617,46,14.0],[617,48,15.0],[617,50,11.0],[617,53,24.0],[617,55,1.0],[617,57,48.0],[617,58,22.0],[617,66,1.0],[617,72,2.0],[617,73,20.0],[617,76,12.0],[617,80,33.0],[617,81,6.0],[617,87,1.0],[618,30,1.0],[619,34,1.0],[620,12,1.0],[620,53,11.0],[620,58,2.0],[620,60,2.0],[620,72,1.0],[621,6,1.0],[621,8,2.0],[621,15,11.0],[621,16,18.0],[621,17,3.0],[621,18,8.0],[621,20,8.0],[621,23,1.0],[621,30,26.0],[621,31,56.0],[621,33,8.0],[621,35,9.0],[621,36,113.0],[621,38,1.0],[621,42,2.0],[621,45,16.0],[621,46,44.0],[621,48,10.0],[621,50,12.0],[621,53,6.0],[621,54,5.0],[621,55,3.0],[621,56,3.0],[621,57,4.0],[621,58,25.0],[621,59,3.0],[621,60,22.0],[621,62,256.0],[621,72,4.0],[621,73,61.0],[621,76,19.0],[621,80,122.0],[621,81,21.0],[621,87,13.0],[621,88,1.0],[622,2,5.0],[622,4,130.0],[622,13,10.0],[622,24,2.0],[622,26,2.0],[622,27,8.0],[622,28,4.0],[622,29,3.0],[622,33,1.0],[622,34,8.0],[622,41,16.0],[622,47,195.0],[622,49,96.0],[622,52,5.0],[622,63,5.0],[622,64,13.0],[622,65,4.0],[622,67,5.0],[622,70,12.0],[622,75,6.0],[622,79,3.0],[624,5,8.0],[624,6,1.0],[624,16,1.0],[624,20,1.0],[624,22,3.0],[624,32,12.0],[624,36,1.0],[624,45,1.0],[624,68,1.0],[624,76,3.0],[624,82,8.0],[624,88,1.0],[625,8,6.0],[625,16,2.0],[625,20,67.0],[625,46,18.0],[626,5,1.0],[626,14,2.0],[627,72,1.0],[628,85,2.0],[629,4,1.0],[629,29,2.0],[630,1,13.0],[630,5,5.0],[630,6,5.0],[630,8,4.0],[630,9,13.0],[630,12,17.0],[630,14,11.0],[630,15,2.0],[630,16,39.0],[630,17,18.0],[630,18,9.0],[630,20,26.0],[630,22,10.0],[630,23,3.0],[630,30,4.0],[630,31,29.0],[630,32,11.0],[630,33,7.0],[630,35,1.0],[630,36,5.0],[630,37,2.0],[630,38,12.0],[630,42,42.0],[630,45,12.0],[630,46,17.0],[630,48,41.0],[630,50,100.0],[630,53,9.0],[630,54,1.0],[630,57,1.0],[630,58,8.0],[630,59,4.0],[630,60,11.0],[630,63,3.0],[630,66,2.0],[630,68,1.0],[630,71,5.0],[630,72,1.0],[630,78,21.0],[630,80,22.0],[630,81,20.0],[630,82,6.0],[630,84,2.0],[630,86,11.0],[630,87,1.0],[630,88,19.0],[631,50,2.0],[632,2,7.0],[632,7,2.0],[632,21,2.0],[632,24,3.0],[632,25,3.0],[632,39,7.0],[632,47,3.0],[632,52,2.0],[632,61,7.0],[632,63,2.0],[632,64,3.0],[632,77,8.0],[632,79,13.0],[632,85,1.0],[633,2,1.0],[633,4,1.0],[633,7,1.0],[633,19,3.0],[633,24,1.0],[633,28,1.0],[633,29,1.0],[633,34,1.0],[633,47,1.0],[633,52,1.0],[633,57,1.0],[633,64,1.0],[633,65,1.0],[633,77,2.0],[633,79,2.0],[634,2,3.0],[634,7,1.0],[634,13,7.0],[634,14,1.0],[634,21,1.0],[634,24,1.0],[634,28,1.0],[634,29,5.0],[634,30,1.0],[634,34,12.0],[634,41,33.0],[634,47,27.0],[634,52,3.0],[634,61,5.0],[634,79,3.0],[634,85,2.0],[634,89,6.0],[635,16,2.0],[635,20,4.0],[635,30,5.0],[635,31,2.0],[635,35,2.0],[635,45,2.0],[635,46,11.0],[635,48,4.0],[635,73,1.0],[635,81,5.0],[637,1,299.0],[637,3,91.0],[637,5,68.0],[637,6,433.0],[637,8,524.0],[637,9,50.0],[637,10,17.0],[637,11,173.0],[637,12,90.0],[637,14,247.0],[637,15,337.0],[637,16,182.0],[637,17,156.0],[637,18,180.0],[637,19,3.0],[637,20,57.0],[637,22,273.0],[637,23,217.0],[637,30,146.0],[637,31,263.0],[637,32,96.0],[637,33,555.0],[637,35,138.0],[637,36,774.0],[637,37,72.0],[637,38,130.0],[637,42,113.0],[637,43,59.0],[637,44,53.0],[637,45,119.0],[637,46,502.0],[637,48,560.0],[637,50,296.0],[637,51,52.0],[637,53,462.0],[637,54,3.0],[637,55,33.0],[637,56,117.0],[637,57,392.0],[637,58,525.0],[637,59,117.0],[637,60,242.0],[637,62,48.0],[637,63,64.0],[637,66,121.0],[637,68,172.0],[637,69,696.0],[637,71,157.0],[637,72,224.0],[637,73,432.0],[637,74,39.0],[637,76,275.0],[637,78,84.0],[637,80,298.0],[637,81,309.0],[637,82,247.0],[637,83,95.0],[637,84,265.0],[637,86,93.0],[637,87,158.0],[637,88,130.0],[638,0,3.0],[638,2,6.0],[638,4,46.0],[638,7,6.0],[638,19,1.0],[638,21,34.0],[638,26,22.0],[638,27,13.0],[638,28,13.0],[638,29,13.0],[638,30,2.0],[638,34,3.0],[638,39,3.0],[638,41,12.0],[638,47,9.0],[638,49,3.0],[638,52,3.0],[638,56,1.0],[638,61,3.0],[638,64,22.0],[638,65,15.0],[638,67,7.0],[638,70,65.0],[638,71,2.0],[638,75,3.0],[638,77,8.0],[638,79,153.0],[638,85,9.0],[638,89,142.0],[639,0,2.0],[639,4,7.0],[639,13,10.0],[639,19,1.0],[639,21,2.0],[639,27,2.0],[639,40,1.0],[639,49,1.0],[639,52,1.0],[639,65,1.0],[639,67,1.0],[639,70,8.0],[639,89,1.0],[640,6,32.0],[640,11,1.0],[640,12,1.0],[640,32,1.0],[640,36,1.0],[640,53,5.0],[640,56,4.0],[640,58,1.0],[640,59,2.0],[640,60,1.0],[640,63,5.0],[640,72,1.0],[640,76,2.0],[640,78,1.0],[640,81,1.0],[640,86,1.0],[641,13,1.0],[641,21,1.0],[641,40,1.0],[641,66,1.0],[641,67,1.0],[641,89,1.0],[642,47,5.0],[643,26,1.0],[643,55,1.0],[643,57,1.0],[643,66,1.0],[643,67,1.0],[643,78,1.0],[644,0,4.0],[644,4,1.0],[644,7,10.0],[644,19,8.0],[644,24,1.0],[644,25,5.0],[644,27,2.0],[644,28,16.0],[644,34,10.0],[644,39,9.0],[644,41,16.0],[644,47,3.0],[644,49,28.0],[644,52,8.0],[644,61,3.0],[644,64,16.0],[644,65,9.0],[644,75,6.0],[644,77,14.0],[644,79,3.0],[644,85,1.0],[644,89,8.0],[645,3,1.0],[645,5,40.0],[645,6,5.0],[645,11,9.0],[645,12,1.0],[645,16,3.0],[645,18,2.0],[645,22,7.0],[645,32,9.0],[645,43,1.0],[645,45,5.0],[645,53,3.0],[645,57,4.0],[645,58,3.0],[645,60,2.0],[645,62,1.0],[645,63,2.0],[645,66,5.0],[645,68,2.0],[645,72,3.0],[645,74,1.0],[645,78,2.0],[645,81,19.0],[645,82,3.0],[645,84,8.0],[645,86,1.0],[646,21,52.0],[646,27,1.0],[646,49,1.0],[646,63,1.0],[646,71,1.0],[646,75,1.0],[646,89,31.0],[647,28,4.0],[647,34,2.0],[647,39,1.0],[647,41,2.0],[647,47,4.0],[647,52,1.0],[647,85,1.0],[648,12,1.0],[648,15,1.0],[648,43,1.0],[648,45,1.0],[648,53,2.0],[648,56,1.0],[648,68,12.0],[648,82,1.0],[648,84,3.0],[648,86,1.0],[649,2,26.0],[649,7,12.0],[649,15,3.0],[649,21,28.0],[649,24,6.0],[649,27,14.0],[649,28,11.0],[649,30,2.0],[649,34,4.0],[649,38,1.0],[649,39,2.0],[649,41,31.0],[649,47,13.0],[649,49,5.0],[649,52,2.0],[649,53,1.0],[649,63,1.0],[649,64,5.0],[649,67,15.0],[649,75,4.0],[649,77,9.0],[649,79,12.0],[649,85,5.0],[650,4,2.0],[651,7,5.0],[651,21,1.0],[651,27,1.0],[651,47,1.0],[651,49,1.0],[651,61,1.0],[651,70,2.0],[651,77,1.0],[651,79,1.0],[652,19,10.0],[652,24,14.0],[652,30,1.0],[652,39,8.0],[652,41,13.0],[652,47,27.0],[652,63,3.0],[652,85,12.0],[654,52,1.0],[654,85,2.0],[655,0,31.0],[655,2,541.0],[655,3,3.0],[655,4,1.0],[655,7,898.0],[655,10,2.0],[655,13,210.0],[655,14,2.0],[655,15,1.0],[655,19,386.0],[655,21,781.0],[655,24,644.0],[655,25,764.0],[655,26,431.0],[655,27,23.0],[655,28,611.0],[655,29,877.0],[655,30,21.0],[655,31,2.0],[655,34,902.0],[655,35,1.0],[655,38,2.0],[655,39,253.0],[655,40,422.0],[655,41,431.0],[655,42,1.0],[655,44,1.0],[655,47,658.0],[655,48,1.0],[655,49,370.0],[655,52,390.0],[655,53,5.0],[655,57,3.0],[655,61,295.0],[655,63,55.0],[655,64,546.0],[655,65,671.0],[655,66,4.0],[655,67,499.0],[655,70,375.0],[655,71,7.0],[655,74,1.0],[655,75,251.0],[655,77,968.0],[655,79,294.0],[655,81,1.0],[655,84,1.0],[655,85,391.0],[655,87,3.0],[655,89,130.0],[656,4,1.0],[657,5,1.0],[657,6,1.0],[657,22,1.0],[657,34,1.0],[657,36,1.0],[657,53,6.0],[657,57,1.0],[657,58,1.0],[657,76,1.0],[657,82,1.0],[658,47,3.0],[658,52,2.0],[658,85,1.0],[659,52,1.0],[660,22,2.0],[660,23,2.0],[660,50,1.0],[660,62,1.0],[660,78,3.0],[660,81,1.0],[661,2,23.0],[661,19,6.0],[661,27,44.0],[661,52,2.0],[662,4,2.0],[663,34,1.0],[663,47,1.0],[663,65,2.0],[664,6,5.0],[664,8,3.0],[664,12,1.0],[664,16,4.0],[664,17,17.0],[664,18,12.0],[664,20,3.0],[664,23,10.0],[664,30,5.0],[664,31,15.0],[664,33,2.0],[664,35,1.0],[664,36,10.0],[664,38,9.0],[664,45,2.0],[664,46,3.0],[664,48,33.0],[664,50,1.0],[664,53,3.0],[664,56,3.0],[664,57,3.0],[664,58,23.0],[664,63,1.0],[664,66,3.0],[664,69,1.0],[664,71,5.0],[664,72,1.0],[664,73,2.0],[664,74,1.0],[664,76,6.0],[664,78,1.0],[664,80,9.0],[664,81,5.0],[664,82,3.0],[664,84,3.0],[664,86,1.0],[664,88,1.0],[665,7,36.0],[665,19,10.0],[665,24,100.0],[665,25,227.0],[665,29,64.0],[665,52,185.0],[665,53,1.0],[665,61,28.0],[665,70,407.0],[665,73,1.0],[665,75,28.0],[666,1,1.0],[666,3,5.0],[666,6,28.0],[666,8,3.0],[666,10,4.0],[666,11,20.0],[666,12,80.0],[666,14,14.0],[666,15,33.0],[666,16,41.0],[666,17,3.0],[666,20,6.0],[666,22,2.0],[666,23,7.0],[666,30,10.0],[666,31,6.0],[666,33,3.0],[666,35,3.0],[666,36,3.0],[666,37,7.0],[666,38,6.0],[666,42,28.0],[666,43,35.0],[666,45,1.0],[666,46,1.0],[666,50,4.0],[666,53,114.0],[666,55,1.0],[666,56,2.0],[666,58,28.0],[666,59,4.0],[666,60,8.0],[666,63,2.0],[666,66,6.0],[666,68,8.0],[666,69,1.0],[666,71,27.0],[666,72,32.0],[666,74,2.0],[666,76,1.0],[666,78,3.0],[666,80,3.0],[666,82,3.0],[666,83,1.0],[666,84,19.0],[666,86,5.0],[666,87,8.0],[666,88,6.0],[667,2,1.0],[667,4,5.0],[667,19,1.0],[667,21,1.0],[667,27,12.0],[667,30,1.0],[667,49,3.0],[667,58,1.0],[667,77,1.0],[667,82,1.0],[668,6,1.0],[668,50,3.0],[668,58,2.0],[668,60,1.0],[668,72,1.0],[669,10,1.0],[669,51,2.0],[669,71,1.0],[671,6,8.0],[671,8,3.0],[671,10,1.0],[671,11,3.0],[671,15,2.0],[671,22,2.0],[671,23,3.0],[671,36,1.0],[671,43,3.0],[671,46,1.0],[671,53,5.0],[671,57,2.0],[671,58,1.0],[671,68,5.0],[671,72,7.0],[671,76,1.0],[671,78,1.0],[671,82,3.0],[671,84,2.0],[672,2,4.0],[672,25,1.0],[672,27,29.0],[672,28,141.0],[672,34,148.0],[672,36,1.0],[672,39,51.0],[672,41,75.0],[672,47,23.0],[672,63,3.0],[672,64,212.0],[672,65,65.0],[672,67,53.0],[672,70,20.0],[672,77,8.0],[672,79,18.0],[672,84,1.0],[672,85,5.0],[673,29,2.0],[674,4,5.0],[674,47,3.0],[675,1,72.0],[675,3,24.0],[675,5,49.0],[675,6,6.0],[675,8,34.0],[675,9,9.0],[675,10,12.0],[675,11,10.0],[675,12,23.0],[675,14,151.0],[675,15,28.0],[675,16,9.0],[675,17,3.0],[675,18,12.0],[675,20,3.0],[675,21,1.0],[675,22,1.0],[675,23,33.0],[675,30,12.0],[675,31,8.0],[675,32,306.0],[675,33,119.0],[675,34,2.0],[675,35,4.0],[675,36,10.0],[675,37,491.0],[675,38,18.0],[675,42,71.0],[675,43,53.0],[675,44,4.0],[675,45,3.0],[675,46,9.0],[675,48,4.0],[675,50,3.0],[675,51,140.0],[675,53,1.0],[675,54,1.0],[675,55,2.0],[675,56,108.0],[675,57,9.0],[675,58,12.0],[675,59,39.0],[675,60,19.0],[675,62,1.0],[675,63,50.0],[675,64,1.0],[675,66,10.0],[675,68,45.0],[675,69,124.0],[675,71,67.0],[675,72,25.0],[675,73,5.0],[675,74,55.0],[675,76,4.0],[675,78,519.0],[675,80,3.0],[675,82,3.0],[675,83,87.0],[675,84,66.0],[675,86,64.0],[675,87,5.0],[675,88,7.0],[676,0,842.0],[676,4,14.0],[676,6,2.0],[676,56,1.0],[676,66,1.0],[676,77,266.0],[676,82,2.0],[677,70,1.0],[678,0,3.0],[678,2,2.0],[678,4,8.0],[678,7,4.0],[678,13,16.0],[678,19,1.0],[678,21,4.0],[678,24,2.0],[678,27,15.0],[678,28,18.0],[678,30,2.0],[678,34,1.0],[678,38,2.0],[678,39,1.0],[678,40,1.0],[678,41,13.0],[678,47,14.0],[678,49,8.0],[678,52,3.0],[678,61,1.0],[678,64,4.0],[678,65,12.0],[678,67,6.0],[678,70,7.0],[678,77,2.0],[678,79,8.0],[678,85,6.0],[678,89,29.0],[679,11,2.0],[680,47,1.0],[681,0,146.0],[681,2,25.0],[681,4,28.0],[681,7,7.0],[681,13,38.0],[681,19,12.0],[681,21,31.0],[681,24,55.0],[681,25,19.0],[681,26,17.0],[681,27,57.0],[681,28,1.0],[681,29,25.0],[681,34,16.0],[681,39,9.0],[681,40,12.0],[681,41,17.0],[681,47,18.0],[681,48,1.0],[681,49,5.0],[681,52,40.0],[681,56,1.0],[681,61,15.0],[681,64,5.0],[681,70,30.0],[681,73,1.0],[681,75,6.0],[681,77,6.0],[681,85,7.0],[681,89,37.0],[683,65,6.0],[684,14,1.0],[684,72,1.0],[685,58,1.0],[686,25,5.0],[686,28,4.0],[686,29,2.0],[686,67,1.0],[686,77,2.0],[686,79,1.0],[687,53,1.0],[688,8,1.0],[688,46,1.0],[688,50,1.0],[688,53,1.0],[688,58,1.0],[688,68,1.0],[688,76,1.0],[689,6,91.0],[689,10,6.0],[689,11,13.0],[689,12,7.0],[689,14,2.0],[689,16,26.0],[689,20,3.0],[689,22,39.0],[689,23,1.0],[689,33,1.0],[689,35,1.0],[689,42,8.0],[689,43,8.0],[689,45,4.0],[689,46,7.0],[689,50,2.0],[689,51,1.0],[689,53,62.0],[689,56,2.0],[689,58,48.0],[689,59,3.0],[689,60,7.0],[689,66,12.0],[689,68,7.0],[689,71,22.0],[689,72,11.0],[689,73,1.0],[689,74,2.0],[689,76,4.0],[689,78,11.0],[689,81,5.0],[689,82,41.0],[689,84,25.0],[689,86,23.0],[689,88,11.0],[690,10,1.0],[690,11,79.0],[690,12,1.0],[690,22,1.0],[690,33,2.0],[690,43,9.0],[690,60,16.0],[690,63,98.0],[690,82,31.0],[691,19,1.0],[691,29,17.0],[691,39,3.0],[691,47,15.0],[691,52,1.0],[691,64,2.0],[691,85,8.0],[692,11,5.0],[692,14,1.0],[692,19,1.0],[692,21,3.0],[692,22,5.0],[692,32,6.0],[692,35,1.0],[692,52,1.0],[692,66,2.0],[692,71,2.0],[692,74,9.0],[692,82,2.0],[692,84,14.0],[693,3,1.0],[693,8,1.0],[693,11,1.0],[693,17,2.0],[693,18,2.0],[693,30,4.0],[693,33,1.0],[693,35,1.0],[693,37,3.0],[693,38,1.0],[693,43,3.0],[693,44,1.0],[693,45,1.0],[693,50,1.0],[693,53,75.0],[693,54,1.0],[693,56,9.0],[693,57,3.0],[693,58,4.0],[693,59,1.0],[693,60,1.0],[693,68,1.0],[693,69,1.0],[693,72,13.0],[693,76,1.0],[693,78,5.0],[693,82,1.0],[693,83,1.0],[693,84,2.0],[693,86,3.0],[693,87,1.0],[694,8,3.0],[694,15,2.0],[694,23,1.0],[694,30,2.0],[694,31,10.0],[694,35,4.0],[694,36,3.0],[694,46,11.0],[694,48,19.0],[694,58,2.0],[694,73,1.0],[694,80,11.0],[694,81,2.0],[695,21,2.0],[695,47,2.0],[695,65,3.0],[696,6,2.0],[696,8,1.0],[696,9,1.0],[696,16,2.0],[696,36,1.0],[696,50,1.0],[696,53,3.0],[696,58,1.0],[696,60,1.0],[696,63,2.0],[696,71,4.0],[696,73,1.0],[696,81,1.0],[696,84,2.0],[697,29,1.0],[699,85,8.0],[700,8,1.0],[700,12,2.0],[700,15,3.0],[700,22,5.0],[700,23,3.0],[700,35,1.0],[700,45,1.0],[700,46,3.0],[700,50,3.0],[700,53,20.0],[700,56,5.0],[700,58,5.0],[700,59,3.0],[700,60,10.0],[700,63,1.0],[700,68,5.0],[700,72,1.0],[700,78,10.0],[700,81,16.0],[700,82,3.0],[700,86,2.0],[701,0,1.0],[701,13,2.0],[701,28,2.0],[702,1,7.0],[702,3,80.0],[702,6,21.0],[702,8,6.0],[702,9,17.0],[702,12,2.0],[702,14,62.0],[702,16,12.0],[702,17,1.0],[702,18,17.0],[702,20,11.0],[702,23,2.0],[702,30,2.0],[702,33,3.0],[702,35,2.0],[702,36,15.0],[702,37,1.0],[702,38,3.0],[702,42,1.0],[702,43,1.0],[702,45,1.0],[702,46,11.0],[702,48,6.0],[702,50,7.0],[702,51,112.0],[702,53,28.0],[702,55,10.0],[702,56,22.0],[702,57,64.0],[702,58,1.0],[702,59,7.0],[702,60,4.0],[702,66,15.0],[702,71,21.0],[702,74,2.0],[702,76,8.0],[702,81,1.0],[702,82,1.0],[702,83,1.0],[702,84,29.0],[702,87,16.0],[702,88,3.0],[704,34,3.0],[704,41,4.0],[704,52,1.0],[704,53,2.0],[704,65,1.0],[704,85,8.0],[705,43,1.0],[705,53,2.0],[705,58,1.0],[707,5,3.0],[707,11,1.0],[707,32,4.0],[707,77,1.0],[708,25,526.0],[708,26,20.0],[708,30,1.0],[708,63,1.0],[708,70,229.0],[708,85,14.0],[709,41,1.0],[710,16,2.0],[710,20,3.0],[710,31,9.0],[710,46,4.0],[710,50,1.0],[712,75,1.0],[713,10,2.0],[713,15,18.0],[713,44,1.0],[713,54,2.0],[713,57,2.0],[713,63,108.0],[713,71,7.0],[713,80,4.0],[715,0,433.0],[715,2,966.0],[715,4,799.0],[715,7,314.0],[715,12,1.0],[715,13,570.0],[715,14,1.0],[715,15,2.0],[715,16,1.0],[715,19,429.0],[715,21,694.0],[715,22,1.0],[715,24,432.0],[715,25,63.0],[715,26,199.0],[715,27,1204.0],[715,28,429.0],[715,29,61.0],[715,30,10.0],[715,34,371.0],[715,37,1.0],[715,39,109.0],[715,40,6.0],[715,41,332.0],[715,47,155.0],[715,48,1.0],[715,49,515.0],[715,52,147.0],[715,57,2.0],[715,61,196.0],[715,63,31.0],[715,64,342.0],[715,65,337.0],[715,66,1.0],[715,67,948.0],[715,70,422.0],[715,71,10.0],[715,74,1.0],[715,75,1008.0],[715,77,217.0],[715,79,328.0],[715,82,3.0],[715,84,1.0],[715,85,45.0],[715,87,2.0],[715,89,539.0],[716,8,1.0],[716,35,1.0],[716,46,1.0],[716,53,1.0],[716,73,3.0],[717,39,66.0],[717,87,1.0],[718,0,1.0],[718,2,1.0],[718,40,3.0],[718,75,1.0],[719,24,2.0],[719,29,4.0],[719,64,2.0],[720,10,1.0],[720,27,1.0],[720,87,1.0],[721,65,3.0],[722,1,143.0],[722,3,5.0],[722,5,1.0],[722,6,2.0],[722,8,70.0],[722,9,63.0],[722,11,94.0],[722,12,10.0],[722,14,78.0],[722,15,2.0],[722,16,7.0],[722,17,9.0],[722,18,10.0],[722,20,68.0],[722,22,4.0],[722,23,3.0],[722,30,19.0],[722,31,58.0],[722,33,8.0],[722,35,2.0],[722,38,4.0],[722,42,13.0],[722,43,16.0],[722,44,1.0],[722,45,86.0],[722,46,29.0],[722,48,48.0],[722,50,153.0],[722,53,1.0],[722,56,2.0],[722,57,3.0],[722,58,15.0],[722,59,21.0],[722,60,45.0],[722,63,45.0],[722,66,25.0],[722,68,7.0],[722,71,1.0],[722,72,57.0],[722,73,41.0],[722,74,4.0],[722,78,5.0],[722,80,15.0],[722,81,48.0],[722,82,64.0],[722,84,53.0],[722,86,5.0],[722,88,142.0],[723,85,14.0],[724,2,3.0],[724,4,1.0],[724,13,3.0],[724,21,1.0],[724,26,3.0],[724,27,11.0],[724,28,3.0],[724,29,3.0],[724,39,1.0],[724,41,6.0],[724,47,3.0],[724,49,16.0],[724,52,3.0],[724,64,2.0],[724,67,4.0],[724,70,7.0],[724,75,7.0],[724,77,5.0],[724,79,19.0],[724,85,1.0],[725,4,1.0],[725,13,1.0],[725,28,2.0],[725,47,1.0],[725,52,2.0],[725,61,1.0],[725,65,2.0],[725,70,5.0],[726,2,15.0],[726,4,58.0],[726,7,6.0],[726,14,2.0],[726,15,2.0],[726,19,5.0],[726,24,20.0],[726,25,227.0],[726,28,40.0],[726,29,2.0],[726,33,1.0],[726,34,5.0],[726,39,8.0],[726,40,34.0],[726,41,107.0],[726,47,33.0],[726,49,8.0],[726,52,5.0],[726,53,1.0],[726,63,4.0],[726,64,69.0],[726,65,11.0],[726,77,128.0],[726,79,4.0],[726,85,28.0],[726,89,7.0],[727,68,1.0],[729,17,1.0],[729,20,3.0],[729,31,2.0],[729,46,1.0],[729,48,1.0],[729,58,3.0],[729,81,2.0],[730,4,15.0],[731,85,1.0],[732,4,7.0],[732,27,1.0],[732,65,1.0],[732,70,2.0],[733,8,2.0],[733,12,10.0],[733,17,2.0],[733,18,2.0],[733,20,2.0],[733,30,1.0],[733,31,1.0],[733,59,1.0],[733,80,1.0],[734,10,10.0],[734,11,7.0],[734,12,15.0],[734,21,2.0],[734,22,9.0],[734,23,5.0],[734,29,1.0],[734,37,1.0],[734,42,2.0],[734,43,10.0],[734,45,1.0],[734,60,4.0],[734,66,16.0],[734,68,12.0],[734,71,75.0],[734,72,1.0],[734,74,2.0],[734,78,1.0],[734,82,17.0],[734,84,5.0],[734,86,159.0],[734,88,1.0],[735,65,4.0],[736,3,3.0],[736,8,7.0],[736,12,1.0],[736,16,4.0],[736,17,3.0],[736,18,7.0],[736,20,14.0],[736,22,5.0],[736,30,1.0],[736,31,2.0],[736,36,4.0],[736,37,2.0],[736,42,13.0],[736,45,6.0],[736,46,24.0],[736,48,8.0],[736,53,1.0],[736,55,1.0],[736,56,1.0],[736,57,2.0],[736,58,4.0],[736,59,2.0],[736,60,17.0],[736,66,1.0],[736,73,5.0],[736,74,1.0],[736,76,9.0],[736,78,1.0],[736,80,13.0],[736,81,18.0],[736,82,8.0],[736,84,5.0],[736,88,3.0],[737,14,1.0],[737,30,2.0],[738,9,2.0],[738,38,3.0],[738,50,1.0],[738,53,1.0],[738,62,1.0],[739,0,6.0],[739,3,1.0],[739,7,1.0],[739,13,3.0],[739,15,2.0],[739,21,105.0],[739,24,40.0],[739,25,114.0],[739,26,21.0],[739,27,27.0],[739,28,25.0],[739,29,3.0],[739,34,25.0],[739,39,44.0],[739,41,51.0],[739,47,31.0],[739,49,30.0],[739,61,75.0],[739,63,4.0],[739,64,69.0],[739,65,10.0],[739,67,27.0],[739,71,2.0],[739,75,73.0],[739,77,82.0],[739,79,32.0],[739,84,1.0],[739,85,6.0],[739,89,1.0],[742,2,1.0],[742,4,2.0],[742,19,2.0],[742,24,3.0],[742,27,3.0],[742,28,1.0],[742,34,2.0],[742,41,10.0],[742,47,3.0],[742,52,4.0],[742,63,1.0],[742,65,4.0],[742,67,1.0],[742,70,4.0],[742,75,6.0],[742,79,3.0],[742,85,4.0],[743,0,1.0],[743,2,1.0],[743,13,1.0],[743,25,1.0],[743,27,1.0],[743,28,1.0],[743,47,3.0],[743,49,3.0],[743,61,1.0],[743,63,1.0],[743,65,2.0],[743,67,1.0],[743,70,2.0],[743,77,3.0],[743,79,2.0],[743,89,1.0],[744,30,1.0],[745,13,4.0],[745,39,2.0],[746,50,3.0],[746,68,4.0],[746,72,5.0],[747,53,3.0],[747,58,3.0],[747,82,1.0],[748,67,3.0],[749,10,1.0],[749,11,17.0],[749,12,1.0],[749,21,1.0],[749,22,8.0],[749,43,4.0],[749,60,2.0],[749,63,11.0],[749,66,5.0],[749,71,41.0],[749,72,8.0],[749,74,324.0],[749,82,13.0],[749,84,34.0],[749,86,3.0],[750,0,81.0],[750,2,51.0],[750,7,24.0],[750,13,93.0],[750,14,2.0],[750,19,12.0],[750,21,56.0],[750,24,112.0],[750,25,227.0],[750,26,40.0],[750,27,71.0],[750,28,40.0],[750,29,75.0],[750,30,1.0],[750,34,9.0],[750,38,1.0],[750,39,27.0],[750,40,50.0],[750,41,63.0],[750,46,1.0],[750,47,56.0],[750,49,43.0],[750,52,125.0],[750,57,1.0],[750,61,56.0],[750,63,9.0],[750,64,42.0],[750,65,40.0],[750,67,5.0],[750,70,43.0],[750,71,1.0],[750,75,20.0],[750,77,102.0],[750,79,118.0],[750,85,209.0],[750,87,1.0],[750,89,146.0],[751,6,1.0],[751,11,1.0],[751,15,3.0],[751,16,7.0],[751,30,1.0],[751,36,9.0],[751,38,3.0],[751,48,1.0],[751,50,4.0],[751,53,22.0],[751,55,1.0],[751,56,1.0],[751,58,5.0],[751,60,4.0],[751,66,1.0],[751,71,1.0],[751,76,2.0],[751,87,2.0],[752,6,66.0],[752,35,1.0],[752,46,10.0],[752,50,16.0],[752,53,52.0],[752,58,27.0],[752,62,2.0],[752,68,18.0],[752,72,20.0],[752,76,3.0],[752,78,14.0],[752,86,4.0],[753,39,6.0],[753,70,13.0],[754,19,3.0],[754,28,8.0],[754,52,2.0],[754,61,14.0],[754,64,42.0],[754,79,2.0],[754,85,1.0]],"rows": [{"id": "Unc055wf", "metadata": {"taxonomy": ["Bacteria", "__Firmicutes", "__Clostridia", "__Clostridiales", "__Ruminococcaceae", "__uncultured"]}},{"id": "Unc00re8", "metadata": {"taxonomy": ["Bacteria", "__Bacteroidetes", "__Bacteroidia", "__Bacteroidales", "__Prevotellaceae", "__Prevotella"]}},{"id": "JnqAnth3", "metadata": {"taxonomy": ["Bacteria", "__Synergistetes", "__Synergistia", "__Synergistales", "__Synergistaceae", "__Jonquetella"]}},{"id": "UncSy211", "metadata": {"taxonomy": ["Bacteria", "__Synergistetes", "__Synergistia", "__Synergistales", "__Synergistaceae", "__Fretibacterium"]}},{"id": "UncR7984", "metadata": {"taxonomy": ["Bacteria", "__Firmicutes", "__Clostridia", "__Clostridiales", "__Ruminococcaceae", "__Candidatus_Soleaferrea"]}},{"id": "Unc58370", "metadata": {"taxonomy": ["Bacteria", "__Firmicutes", "__Clostridia", "__Clostridiales", "__Ruminococcaceae", "__Ruminiclostridium"]}},{"id": "Unc56563", "metadata": {"taxonomy": ["Bacteria", "__Firmicutes", "__Clostridia", "__Clostridiales", "__Ruminococcaceae", "__Ruminiclostridium_5"]}},{"id": "Unc05ssb", "metadata": {"taxonomy": ["Bacteria", "__Firmicutes", "__Clostridia", "__Clostridiales", "__Christensenellaceae", "__Christensenellaceae_R_7_group"]}},{"id": "GBGPect2", "metadata": {"taxonomy": ["Bacteria", "__Spirochaetae", "__Spirochaetes", "__Spirochaetales", "__Spirochaetaceae", "__Treponema_2"]}},{"id": "Gt8Met66", "metadata": {"taxonomy": ["Bacteria", "__Proteobacteria", "__Alphaproteobacteria", "__Rhodospirillales", "__Rhodospirillaceae", "__uncultured"]}},{"id": "LcbFer73", "metadata": {"taxonomy": ["Bacteria", "__Firmicutes", "__Bacilli", "__Lactobacillales", "__Lactobacillaceae", "__Lactobacillus"]}},{"id": "UncE7030", "metadata": {"taxonomy": ["Bacteria", "__Firmicutes", "__Clostridia", "__Clostridiales", "__Family_XIII", "__Mogibacterium"]}},{"id": "Unc04zvf", "metadata": {"taxonomy": ["Bacteria", "__Bacteroidetes", "__Bacteroidia", "__Bacteroidales", "__Prevotellaceae", "__Prevotella_7"]}},{"id": "UncO6335", "metadata": {"taxonomy": ["Bacteria", "__Firmicutes", "__Clostridia", "__Clostridiales", "__Lachnospiraceae", "___Ruminococcus_torques_group"]}},{"id": "G8DE1018", "metadata": {"taxonomy": ["Bacteria", "__Proteobacteria", "__Gammaproteobacteria", "__Enterobacteriales", "__Enterobacteriaceae", "__Salmonella"]}},{"id": "Unc00krl", "metadata": {"taxonomy": ["Bacteria", "__Bacteroidetes", "__Bacteroidia", "__Bacteroidales", "__Bacteroidales_S24_7_group", "__g"]}},{"id": "Unide463", "metadata": {"taxonomy": ["Bacteria", "__Bacteroidetes", "__Bacteroidia", "__Bacteroidales", "__Bacteroidaceae", "__Bacteroides"]}},{"id": "Unc010jp", "metadata": {"taxonomy": ["Bacteria", "__Firmicutes", "__Clostridia", "__Clostridiales", "__Lachnospiraceae", "__Lachnospiraceae_FCS020_group"]}},{"id": "UncO7791", "metadata": {"taxonomy": ["Bacteria", "__Proteobacteria", "__Betaproteobacteria", "__Burkholderiales", "__Alcaligenaceae", "__Sutterella"]}},{"id": "Unc045fm", "metadata": {"taxonomy": ["Bacteria", "__Firmicutes", "__Erysipelotrichia", "__Erysipelotrichales", "__Erysipelotrichaceae", "__Holdemania"]}},{"id": "Ru2Call2", "metadata": {"taxonomy": ["Bacteria", "__Firmicutes", "__Clostridia", "__Clostridiales", "__Ruminococcaceae", "__Ruminococcus_1"]}},{"id": "Unc36573", "metadata": {"taxonomy": ["Bacteria", "__Firmicutes", "__Clostridia", "__Clostridiales", "__Lachnospiraceae", "__Lachnoclostridium"]}},{"id": "Unc01w4h", "metadata": {"taxonomy": ["Bacteria", "__Firmicutes", "__Clostridia", "__Clostridiales", "__Lachnospiraceae", "___Ruminococcus_gauvreauii_group"]}},{"id": "Unc01d5l", "metadata": {"taxonomy": ["Bacteria", "__Firmicutes", "__Clostridia", "__Clostridiales", "__Ruminococcaceae", "__Ruminococcaceae_UCG_002"]}},{"id": "Unc026v2", "metadata": {"taxonomy": ["Bacteria", "__Tenericutes", "__Mollicutes", "__Acholeplasmatales", "__Acholeplasmataceae", "__Acholeplasma"]}},{"id": "UncO6496", "metadata": {"taxonomy": ["Bacteria", "__Firmicutes", "__Clostridia", "__Clostridiales", "__Lachnospiraceae", "__Lactonifactor"]}},{"id": "IVUSp331", "metadata": {"taxonomy": ["Bacteria", "__Proteobacteria", "__Alphaproteobacteria", "__Caulobacterales", "__Caulobacteraceae", "__Brevundimonas"]}},{"id": "Unc40572", "metadata": {"taxonomy": ["Bacteria", "__Firmicutes", "__Clostridia", "__Clostridiales", "__Christensenellaceae", "__uncultured"]}},{"id": "UncO6120", "metadata": {"taxonomy": ["Bacteria", "__Firmicutes", "__Clostridia", "__Clostridiales", "__Ruminococcaceae", "__Ruminococcaceae_UCG_003"]}},{"id": "Unc019nc", "metadata": {"taxonomy": ["Bacteria", "__Bacteroidetes", "__Bacteroidia", "__Bacteroidales", "__Prevotellaceae", "__Prevotella_9"]}},{"id": "GZRGeno2", "metadata": {"taxonomy": ["Bacteria", "__Bacteroidetes", "__Bacteroidia", "__Bacteroidales", "__Rikenellaceae", "__Rikenellaceae_RC9_gut_group"]}},{"id": "Unc02f9r", "metadata": {"taxonomy": ["Bacteria", "__Firmicutes", "__Clostridia", "__Clostridiales", "__Lachnospiraceae", "__Blautia"]}},{"id": "UncTr141", "metadata": {"taxonomy": ["Bacteria", "__Spirochaetae", "__Spirochaetes", "__Spirochaetales", "__Spirochaetaceae", "__Treponema_2"]}},{"id": "Unc01pdt", "metadata": {"taxonomy": ["Bacteria", "__Fusobacteria", "__Fusobacteriia", "__Fusobacteriales", "__Leptotrichiaceae", "__Leptotrichia"]}},{"id": "Unc035fn", "metadata": {"taxonomy": ["Bacteria", "__Firmicutes", "__Clostridia", "__Clostridiales", "__Ruminococcaceae", "__uncultured"]}},{"id": "Unc04x6v", "metadata": {"taxonomy": ["Bacteria", "__Firmicutes", "__Clostridia", "__Clostridiales", "__Lachnospiraceae", "__uncultured"]}},{"id": "GF3Sang7", "metadata": {"taxonomy": ["Bacteria", "__Firmicutes", "__Bacilli", "__Bacillales", "__Family_XI", "__Gemella"]}},{"id": "Unc018dm", "metadata": {"taxonomy": ["Bacteria", "__Fusobacteria", "__Fusobacteriia", "__Fusobacteriales", "__Leptotrichiaceae", "__Leptotrichia"]}},{"id": "Sk2Exig3", "metadata": {"taxonomy": ["Bacteria", "__Actinobacteria", "__Coriobacteriia", "__Coriobacteriales", "__Coriobacteriaceae", "__Slackia"]}},{"id": "HJ3Omni3", "metadata": {"taxonomy": ["Bacteria", "__Actinobacteria", "__Actinobacteria", "__Bifidobacteriales", "__Bifidobacteriaceae", "__Alloscardovia"]}},{"id": "UncP2906", "metadata": {"taxonomy": ["Bacteria", "__Bacteroidetes", "__Bacteroidia", "__Bacteroidales", "__Prevotellaceae", "__Alloprevotella"]}},{"id": "Unc00imo", "metadata": {"taxonomy": ["Bacteria", "__Bacteroidetes", "__Bacteroidia", "__Bacteroidales", "__Bacteroidales_S24_7_group", "__g"]}},{"id": "UncO1472", "metadata": {"taxonomy": ["Bacteria", "__Proteobacteria", "__Betaproteobacteria", "__Burkholderiales", "__Comamonadaceae", "__Aquabacterium"]}},{"id": "GZRGeno5", "metadata": {"taxonomy": ["Bacteria", "__Bacteroidetes", "__Bacteroidia", "__Bacteroidales", "__p_2534_18B5_gut_group", "__g"]}},{"id": "Unc03dvp", "metadata": {"taxonomy": ["Bacteria", "__Actinobacteria", "__Coriobacteriia", "__Coriobacteriales", "__Coriobacteriaceae", "__Senegalimassilia"]}},{"id": "Oi9Spec3", "metadata": {"taxonomy": ["Bacteria", "__Firmicutes", "__Clostridia", "__Clostridiales", "__Lachnospiraceae", "__Oribacterium"]}},{"id": "I9VTana4", "metadata": {"taxonomy": ["Bacteria", "__Actinobacteria", "__Coriobacteriia", "__Coriobacteriales", "__Coriobacteriaceae", "__Collinsella"]}},{"id": "Unc04k0z", "metadata": {"taxonomy": ["Bacteria", "__Firmicutes", "__Clostridia", "__Clostridiales", "__Family_XIII", "___Eubacterium_nodatum_group"]}},{"id": "Unc05bd1", "metadata": {"taxonomy": ["Bacteria", "__Bacteroidetes", "__Bacteroidia", "__Bacteroidales", "__Bacteroidaceae", "__Bacteroides"]}},{"id": "Unc03fqi", "metadata": {"taxonomy": ["Bacteria", "__Actinobacteria", "__Coriobacteriia", "__Coriobacteriales", "__Coriobacteriaceae", "__Coriobacteriaceae_UCG_003"]}},{"id": "GJ1FOra2", "metadata": {"taxonomy": ["Bacteria", "__Firmicutes", "__Clostridia", "__Clostridiales", "__Lachnospiraceae", "__Butyrivibrio_2"]}},{"id": "Unc05dqh", "metadata": {"taxonomy": ["Bacteria", "__Firmicutes", "__Clostridia", "__Clostridiales", "__Lachnospiraceae", "__Lachnospiraceae_NK4A136_group"]}},{"id": "Unc04k67", "metadata": {"taxonomy": ["Bacteria", "__Firmicutes", "__Clostridia", "__Clostridiales", "__Peptococcaceae", "__uncultured"]}},{"id": "Unc04o51", "metadata": {"taxonomy": ["Bacteria", "__Bacteroidetes", "__Bacteroidia", "__Bacteroidales", "__Prevotellaceae", "__Prevotella"]}},{"id": "UncB2490", "metadata": {"taxonomy": ["Bacteria", "__Firmicutes", "__Bacilli", "__Lactobacillales", "__Streptococcaceae", "__Streptococcus"]}},{"id": "Unc055ix", "metadata": {"taxonomy": ["Bacteria", "__Firmicutes", "__Clostridia", "__Clostridiales", "__Peptostreptococcaceae", "__Intestinibacter"]}},{"id": "UncPep64", "metadata": {"taxonomy": ["Bacteria", "__Firmicutes", "__Clostridia", "__Clostridiales", "__Family_XI", "__Murdochiella"]}},{"id": "Unc39912", "metadata": {"taxonomy": ["Bacteria", "__Bacteroidetes", "__Bacteroidia", "__Bacteroidales", "__Prevotellaceae", "__Paraprevotella"]}},{"id": "Unc69508", "metadata": {"taxonomy": ["Bacteria", "__Bacteroidetes", "__Bacteroidia", "__Bacteroidales", "__Bacteroidaceae", "__Bacteroides"]}},{"id": "Unc015db", "metadata": {"taxonomy": ["Bacteria", "__Firmicutes", "__Clostridia", "__Clostridiales", "__Lachnospiraceae", "___Eubacterium_hallii_group"]}},{"id": "UncO7042", "metadata": {"taxonomy": ["Bacteria", "__Firmicutes", "__Clostridia", "__Clostridiales", "__Ruminococcaceae", "__Ruminococcaceae_NK4A214_group"]}},{"id": "C80Tra95", "metadata": {"taxonomy": ["Bacteria", "__Firmicutes", "__Erysipelotrichia", "__Erysipelotrichales", "__Erysipelotrichaceae", "__Catenisphaera"]}},{"id": "UncAlp46", "metadata": {"taxonomy": ["Bacteria", "__Proteobacteria", "__Alphaproteobacteria", "__Rickettsiales", "__Rickettsiales_Incertae_Sedis", "__Candidatus_Hepatincola"]}},{"id": "UncO6861", "metadata": {"taxonomy": ["Bacteria", "__Firmicutes", "__Clostridia", "__Clostridiales", "__Lachnospiraceae", "__Howardella"]}},{"id": "Unc74336", "metadata": {"taxonomy": ["Bacteria", "__Firmicutes", "__Clostridia", "__Clostridiales", "__Lachnospiraceae", "__Coprococcus_1"]}},{"id": "I6SAmni3", "metadata": {"taxonomy": ["Bacteria", "__Fusobacteria", "__Fusobacteriia", "__Fusobacteriales", "__Leptotrichiaceae", "__Sneathia"]}},{"id": "H5ZSpeci", "metadata": {"taxonomy": ["Bacteria", "__Proteobacteria", "__Betaproteobacteria", "__Rhodocyclales", "__Rhodocyclaceae", "__Propionivibrio"]}},{"id": "Unc05b66", "metadata": {"taxonomy": ["Bacteria", "__Firmicutes", "__Negativicutes", "__Selenomonadales", "__Veillonellaceae", "__Dialister"]}},{"id": "Unc052sp", "metadata": {"taxonomy": ["Bacteria", "__Firmicutes", "__Clostridia", "__Clostridiales", "__Ruminococcaceae", "__Subdoligranulum"]}},{"id": "UncO7478", "metadata": {"taxonomy": ["Bacteria", "__Firmicutes", "__Clostridia", "__Clostridiales", "__Lachnospiraceae", "__Coprococcus_1"]}},{"id": "Unc74573", "metadata": {"taxonomy": ["Bacteria", "__Tenericutes", "__Mollicutes", "__Mollicutes_RF9", "__f", "__g"]}},{"id": "GBGSpe57", "metadata": {"taxonomy": ["Bacteria", "__Spirochaetae", "__Spirochaetes", "__Spirochaetales", "__Spirochaetaceae", "__Treponema_2"]}},{"id": "Unc01n5f", "metadata": {"taxonomy": ["Bacteria", "__Firmicutes", "__Bacilli", "__Lactobacillales", "__Aerococcaceae", "__Abiotrophia"]}},{"id": "Unc02i1a", "metadata": {"taxonomy": ["Bacteria", "__Tenericutes", "__Mollicutes", "__NB1_n", "__f", "__g"]}},{"id": "J10Bacte", "metadata": {"taxonomy": ["Bacteria", "__Firmicutes", "__Clostridia", "__Clostridiales", "__Lachnospiraceae", "__Coprococcus_1"]}},{"id": "Unc00ldp", "metadata": {"taxonomy": ["Bacteria", "__Actinobacteria", "__Actinobacteria", "__Actinomycetales", "__Actinomycetaceae", "__Actinomyces"]}},{"id": "Unc03u8h", "metadata": {"taxonomy": ["Bacteria", "__Firmicutes", "__Clostridia", "__Clostridiales", "__Clostridiales_vadinBB60_group", "__g"]}},{"id": "Unc98083", "metadata": {"taxonomy": ["Bacteria", "__Firmicutes", "__Clostridia", "__Clostridiales", "__Clostridiales_vadinBB60_group", "__g"]}},{"id": "H0LSpe63", "metadata": {"taxonomy": ["Bacteria", "__Bacteroidetes", "__Bacteroidia", "__Bacteroidales", "__Prevotellaceae", "__Prevotella_7"]}},{"id": "Unc021ja", "metadata": {"taxonomy": ["Bacteria", "__Actinobacteria", "__Coriobacteriia", "__Coriobacteriales", "__Coriobacteriaceae", "__uncultured"]}},{"id": "Unc94574", "metadata": {"taxonomy": ["Bacteria", "__Firmicutes", "__Clostridia", "__Clostridiales", "__Lachnospiraceae", "__Coprococcus_1"]}},{"id": "Unc01erz", "metadata": {"taxonomy": ["Bacteria", "__Bacteroidetes", "__Flavobacteriia", "__Flavobacteriales", "__Flavobacteriaceae", "__Capnocytophaga"]}},{"id": "Unc04y3m", "metadata": {"taxonomy": ["Bacteria", "__Firmicutes", "__Clostridia", "__Clostridiales", "__Family_XI", "__Anaerococcus"]}},{"id": "Unc00z5u", "metadata": {"taxonomy": ["Bacteria", "__Firmicutes", "__Clostridia", "__Clostridiales", "__Lachnospiraceae", "__Roseburia"]}},{"id": "Unc04ewt", "metadata": {"taxonomy": ["Bacteria", "__Firmicutes", "__Clostridia", "__Clostridiales", "__Ruminococcaceae", "__Candidatus_Soleaferrea"]}},{"id": "Unc01agh", "metadata": {"taxonomy": ["Bacteria", "__Spirochaetae", "__Spirochaetes", "__Spirochaetales", "__Spirochaetaceae", "__Treponema_2"]}},{"id": "Unc021us", "metadata": {"taxonomy": ["Bacteria", "__Firmicutes", "__Clostridia", "__Clostridiales", "__Ruminococcaceae", "__Ruminococcus_1"]}},{"id": "Unc05mu7", "metadata": {"taxonomy": ["Bacteria", "__Proteobacteria", "__Betaproteobacteria", "__Neisseriales", "__Neisseriaceae", "__uncultured"]}},{"id": "Unc03exo", "metadata": {"taxonomy": ["Bacteria", "__Firmicutes", "__Clostridia", "__Clostridiales", "__Ruminococcaceae", "__uncultured"]}},{"id": "GHQBrach", "metadata": {"taxonomy": ["Bacteria", "__Firmicutes", "__Clostridia", "__Clostridiales", "__Family_XIII", "___Eubacterium_brachy_group"]}},{"id": "Unc03x03", "metadata": {"taxonomy": ["Bacteria", "__Firmicutes", "__Clostridia", "__Clostridiales", "__Ruminococcaceae", "__Ruminiclostridium"]}},{"id": "UncTer61", "metadata": {"taxonomy": ["Bacteria", "__Firmicutes", "__Clostridia", "__Clostridiales", "__Peptostreptococcaceae", "__Romboutsia"]}},{"id": "H0LAmni2", "metadata": {"taxonomy": ["Bacteria", "__Bacteroidetes", "__Bacteroidia", "__Bacteroidales", "__Prevotellaceae", "__Prevotella"]}},{"id": "Unc003lj", "metadata": {"taxonomy": ["Bacteria", "__Firmicutes", "__Clostridia", "__Clostridiales", "__Lachnospiraceae", "__Lachnospiraceae_NK4A136_group"]}},{"id": "J98Mancu", "metadata": {"taxonomy": ["Bacteria", "__Proteobacteria", "__Gammaproteobacteria", "__Pseudomonadales", "__Moraxellaceae", "__Faucicola"]}},{"id": "Unc013ok", "metadata": {"taxonomy": ["Bacteria", "__Firmicutes", "__Clostridia", "__Clostridiales", "__Christensenellaceae", "__uncultured"]}},{"id": "UncBa532", "metadata": {"taxonomy": ["Bacteria", "__Firmicutes", "__Clostridia", "__Clostridiales", "__Peptococcaceae", "__uncultured"]}},{"id": "Unc01iri", "metadata": {"taxonomy": ["Bacteria", "__Firmicutes", "__Clostridia", "__Clostridiales", "__Lachnospiraceae", "___Eubacterium_xylanophilum_group"]}},{"id": "Unc02un6", "metadata": {"taxonomy": ["Bacteria", "__Firmicutes", "__Clostridia", "__Clostridiales", "__Peptostreptococcaceae", "___Eubacterium_yurii_group"]}},{"id": "H0LSpe30", "metadata": {"taxonomy": ["Bacteria", "__Bacteroidetes", "__Bacteroidia", "__Bacteroidales", "__Prevotellaceae", "__uncultured"]}},{"id": "UnidZZZ2", "metadata": {"taxonomy": ["Bacteria", "__Deferribacteres", "__Deferribacteres", "__Deferribacterales", "__Deferribacteraceae", "__Mucispirillum"]}},{"id": "Unc01o86", "metadata": {"taxonomy": ["Bacteria", "__Bacteroidetes", "__Bacteroidia", "__Bacteroidales", "__Rikenellaceae", "__Rikenellaceae_RC9_gut_group"]}},{"id": "Unc0070o", "metadata": {"taxonomy": ["Bacteria", "__Firmicutes", "__Clostridia", "__Clostridiales", "__Peptococcaceae", "__Peptococcus"]}},{"id": "I9BPame3", "metadata": {"taxonomy": ["Bacteria", "__Actinobacteria", "__Coriobacteriia", "__Coriobacteriales", "__Coriobacteriaceae", "__Gordonibacter"]}},{"id": "Gt8Me289", "metadata": {"taxonomy": ["Bacteria", "__Firmicutes", "__Clostridia", "__Clostridiales", "__Ruminococcaceae", "__Ruminococcaceae_UCG_010"]}},{"id": "J4SGenom", "metadata": {"taxonomy": ["Bacteria", "__Tenericutes", "__Mollicutes", "__Acholeplasmatales", "__Acholeplasmataceae", "__Acholeplasma"]}},{"id": "GBGSpe51", "metadata": {"taxonomy": ["Bacteria", "__Spirochaetae", "__Spirochaetes", "__Spirochaetales", "__Spirochaetaceae", "__Treponema_2"]}},{"id": "Unc49787", "metadata": {"taxonomy": ["Bacteria", "__Firmicutes", "__Clostridia", "__Clostridiales", "__Lachnospiraceae", "__Johnsonella"]}},{"id": "Unc81584", "metadata": {"taxonomy": ["Bacteria", "__Firmicutes", "__Clostridia", "__Clostridiales", "__Christensenellaceae", "__Christensenellaceae_R_7_group"]}},{"id": "H9MBac20", "metadata": {"taxonomy": ["Bacteria", "__Firmicutes", "__Clostridia", "__Clostridiales", "__Ruminococcaceae", "__uncultured"]}},{"id": "Unc00gqd", "metadata": {"taxonomy": ["Bacteria", "__Bacteroidetes", "__Bacteroidia", "__Bacteroidales", "__Prevotellaceae", "__Prevotella"]}},{"id": "Unc01t8d", "metadata": {"taxonomy": ["Bacteria", "__Firmicutes", "__Clostridia", "__Clostridiales", "__Clostridiaceae_1", "__Clostridium_sensu_stricto_1"]}},{"id": "Unc021qd", "metadata": {"taxonomy": ["Bacteria", "__Firmicutes", "__Clostridia", "__Clostridiales", "__Ruminococcaceae", "__uncultured"]}},{"id": "Unc00tdx", "metadata": {"taxonomy": ["Bacteria", "__Bacteroidetes", "__Bacteroidia", "__Bacteroidales", "__Porphyromonadaceae", "__uncultured"]}},{"id": "Unc01jzq", "metadata": {"taxonomy": ["Bacteria", "__Firmicutes", "__Clostridia", "__Clostridiales", "__Ruminococcaceae", "__Ruminococcaceae_UCG_009"]}},{"id": "Gt8Meta8", "metadata": {"taxonomy": ["Bacteria", "__Firmicutes", "__Erysipelotrichia", "__Erysipelotrichales", "__Erysipelotrichaceae", "__Allobaculum"]}},{"id": "Unc0349i", "metadata": {"taxonomy": ["Bacteria", "__Firmicutes", "__Clostridia", "__Clostridiales", "__Lachnospiraceae", "__Coprococcus_2"]}},{"id": "Unc019hw", "metadata": {"taxonomy": ["Bacteria", "__Actinobacteria", "__Actinobacteria", "__Micrococcales", "__Micrococcaceae", "__Rothia"]}},{"id": "A6BSacc5", "metadata": {"taxonomy": ["Bacteria", "__Saccharibacteria", "__c", "__o", "__f", "__g"]}},{"id": "Unc05quh", "metadata": {"taxonomy": ["Bacteria", "__Firmicutes", "__Erysipelotrichia", "__Erysipelotrichales", "__Erysipelotrichaceae", "__Solobacterium"]}},{"id": "Unc0149o", "metadata": {"taxonomy": ["Bacteria", "__Firmicutes", "__Clostridia", "__Clostridiales", "__Ruminococcaceae", "__Oscillibacter"]}},{"id": "CsrSpe61", "metadata": {"taxonomy": ["Bacteria", "__Cyanobacteria", "__Melainabacteria", "__Gastranaerophilales", "__f", "__g"]}},{"id": "Unc00z31", "metadata": {"taxonomy": ["Bacteria", "__Firmicutes", "__Clostridia", "__Clostridiales", "__Lachnospiraceae", "__Lachnospiraceae_FE2018_group"]}},{"id": "H0LCorp2", "metadata": {"taxonomy": ["Bacteria", "__Bacteroidetes", "__Bacteroidia", "__Bacteroidales", "__Prevotellaceae", "__Prevotella_6"]}},{"id": "Unc053aw", "metadata": {"taxonomy": ["Bacteria", "__Bacteroidetes", "__Bacteroidia", "__Bacteroidales", "__Rikenellaceae", "__Alistipes"]}},{"id": "Unc0504s", "metadata": {"taxonomy": ["Bacteria", "__Firmicutes", "__Clostridia", "__Clostridiales", "__Lachnospiraceae", "__Lachnospiraceae_NK4A136_group"]}},{"id": "LcbSal24", "metadata": {"taxonomy": ["Bacteria", "__Firmicutes", "__Bacilli", "__Lactobacillales", "__Lactobacillaceae", "__Lactobacillus"]}},{"id": "Unc057li", "metadata": {"taxonomy": ["Bacteria", "__Firmicutes", "__Clostridia", "__Clostridiales", "__Christensenellaceae", "__Christensenellaceae_R_7_group"]}},{"id": "Unc05768", "metadata": {"taxonomy": ["Bacteria", "__Firmicutes", "__Clostridia", "__Clostridiales", "__Ruminococcaceae", "__Ruminiclostridium_9"]}},{"id": "Unc03arf", "metadata": {"taxonomy": ["Bacteria", "__Firmicutes", "__Clostridia", "__Clostridiales", "__Ruminococcaceae", "__Ruminococcaceae_UCG_014"]}},{"id": "I9BUroli", "metadata": {"taxonomy": ["Bacteria", "__Actinobacteria", "__Coriobacteriia", "__Coriobacteriales", "__Coriobacteriaceae", "__Gordonibacter"]}},{"id": "S53Down8", "metadata": {"taxonomy": ["Bacteria", "__Firmicutes", "__Bacilli", "__Lactobacillales", "__Streptococcaceae", "__Streptococcus"]}},{"id": "Unc01jq8", "metadata": {"taxonomy": ["Bacteria", "__Bacteroidetes", "__Bacteroidia", "__Bacteroidales", "__Porphyromonadaceae", "__Barnesiella"]}},{"id": "Unc04kti", "metadata": {"taxonomy": ["Bacteria", "__Firmicutes", "__Clostridia", "__Clostridiales", "__Lachnospiraceae", "__Roseburia"]}},{"id": "Unc017ns", "metadata": {"taxonomy": ["Bacteria", "__Bacteroidetes", "__Flavobacteriia", "__Flavobacteriales", "__Flavobacteriaceae", "__Bergeyella"]}},{"id": "UncA4904", "metadata": {"taxonomy": ["Bacteria", "__Proteobacteria", "__Gammaproteobacteria", "__Pseudomonadales", "__Moraxellaceae", "__Alkanindiges"]}},{"id": "Unc01bfz", "metadata": {"taxonomy": ["Bacteria", "__Firmicutes", "__Clostridia", "__Clostridiales", "__Ruminococcaceae", "__uncultured"]}},{"id": "UncTre75", "metadata": {"taxonomy": ["Bacteria", "__Spirochaetae", "__Spirochaetes", "__Spirochaetales", "__Spirochaetaceae", "__Treponema_2"]}},{"id": "Unc05quo", "metadata": {"taxonomy": ["Bacteria", "__Actinobacteria", "__Coriobacteriia", "__Coriobacteriales", "__Coriobacteriaceae", "__Atopobium"]}},{"id": "Unc00cqw", "metadata": {"taxonomy": ["Bacteria", "__Fusobacteria", "__Fusobacteriia", "__Fusobacteriales", "__Fusobacteriaceae", "__Fusobacterium"]}},{"id": "GHQSira5", "metadata": {"taxonomy": ["Bacteria", "__Firmicutes", "__Clostridia", "__Clostridiales", "__Ruminococcaceae", "__Ruminiclostridium_6"]}},{"id": "UncBa765", "metadata": {"taxonomy": ["Bacteria", "__Firmicutes", "__Negativicutes", "__Selenomonadales", "__Veillonellaceae", "__Megasphaera"]}},{"id": "Gt8Me241", "metadata": {"taxonomy": ["Bacteria", "__Bacteroidetes", "__Bacteroidia", "__Bacteroidales", "__Porphyromonadaceae", "__Coprobacter"]}},{"id": "HXVSp112", "metadata": {"taxonomy": ["Bacteria", "__Proteobacteria", "__Alphaproteobacteria", "__Rhizobiales", "__Methylobacteriaceae", "__Methylobacterium"]}},{"id": "SlwSate5", "metadata": {"taxonomy": ["Bacteria", "__Firmicutes", "__Clostridia", "__Clostridiales", "__Lachnospiraceae", "__Shuttleworthia"]}},{"id": "Unc03mgw", "metadata": {"taxonomy": ["Bacteria", "__Actinobacteria", "__Actinobacteria", "__Actinomycetales", "__Actinomycetaceae", "__Mobiluncus"]}},{"id": "Unc00d5t", "metadata": {"taxonomy": ["Bacteria", "__Firmicutes", "__Clostridia", "__Clostridiales", "__Ruminococcaceae", "__Ruminococcaceae_UCG_014"]}},{"id": "Unc00eu5", "metadata": {"taxonomy": ["Bacteria", "__Firmicutes", "__Negativicutes", "__Selenomonadales", "__Veillonellaceae", "__Selenomonas_4"]}},{"id": "Unc21180", "metadata": {"taxonomy": ["Bacteria", "__Firmicutes", "__Clostridia", "__Clostridiales", "__Lachnospiraceae", "__Lachnospiraceae_NK4A136_group"]}},{"id": "Unc00wgv", "metadata": {"taxonomy": ["Bacteria", "__Tenericutes", "__Mollicutes", "__Mollicutes_RF9", "__f", "__g"]}},{"id": "UncEub41", "metadata": {"taxonomy": ["Bacteria", "__Firmicutes", "__Clostridia", "__Clostridiales", "__Peptostreptococcaceae", "___Eubacterium_yurii_group"]}},{"id": "Unc018jy", "metadata": {"taxonomy": ["Bacteria", "__Tenericutes", "__Mollicutes", "__Mollicutes_RF9", "__f", "__g"]}},{"id": "Unc058mo", "metadata": {"taxonomy": ["Bacteria", "__Firmicutes", "__Clostridia", "__Clostridiales", "__Family_XIII", "___Eubacterium_brachy_group"]}},{"id": "Unc01dv0", "metadata": {"taxonomy": ["Bacteria", "__Firmicutes", "__Clostridia", "__Clostridiales", "__Lachnospiraceae", "__Lachnospiraceae_UCG_008"]}},{"id": "GWMSpeci", "metadata": {"taxonomy": ["Bacteria", "__Actinobacteria", "__Actinobacteria", "__Bifidobacteriales", "__Bifidobacteriaceae", "__Scardovia"]}},{"id": "UncSel17", "metadata": {"taxonomy": ["Bacteria", "__Firmicutes", "__Negativicutes", "__Selenomonadales", "__Veillonellaceae", "__Selenomonas_3"]}},{"id": "Unc00cq3", "metadata": {"taxonomy": ["Bacteria", "__Firmicutes", "__Clostridia", "__Clostridiales", "__Lachnospiraceae", "__Lachnoanaerobaculum"]}},{"id": "Unc01rgb", "metadata": {"taxonomy": ["Bacteria", "__Firmicutes", "__Clostridia", "__Clostridiales", "__Clostridiaceae_1", "__Clostridium_sensu_stricto_1"]}},{"id": "Unc054am", "metadata": {"taxonomy": ["Bacteria", "__Firmicutes", "__Negativicutes", "__Selenomonadales", "__Acidaminococcaceae", "__Phascolarctobacterium"]}},{"id": "Unidded5", "metadata": {"taxonomy": ["Bacteria", "__Bacteroidetes", "__Bacteroidia", "__Bacteroidales", "__Rikenellaceae", "__Rikenellaceae_RC9_gut_group"]}},{"id": "G0MBac44", "metadata": {"taxonomy": ["Bacteria", "__Firmicutes", "__Clostridia", "__Clostridiales", "__Family_XIII", "__Family_XIII_UCG_001"]}},{"id": "IB2Spec2", "metadata": {"taxonomy": ["Bacteria", "__Bacteroidetes", "__Bacteroidia", "__Bacteroidales", "__Porphyromonadaceae", "__Butyricimonas"]}},{"id": "Gt8Me218", "metadata": {"taxonomy": ["Bacteria", "__Firmicutes", "__Clostridia", "__Clostridiales", "__Clostridiales_vadinBB60_group", "__g"]}},{"id": "Unc02ruj", "metadata": {"taxonomy": ["Bacteria", "__Firmicutes", "__Clostridia", "__Clostridiales", "__Lachnospiraceae", "__Coprococcus_1"]}},{"id": "UncCl713", "metadata": {"taxonomy": ["Bacteria", "__Firmicutes", "__Clostridia", "__Clostridiales", "__Lachnospiraceae", "__Lachnospiraceae_NK4B4_group"]}},{"id": "Unc58327", "metadata": {"taxonomy": ["Bacteria", "__Bacteroidetes", "__Bacteroidia", "__Bacteroidales", "__Bacteroidales_S24_7_group", "__g"]}},{"id": "Gt8Me197", "metadata": {"taxonomy": ["Bacteria", "__Actinobacteria", "__Coriobacteriia", "__Coriobacteriales", "__Coriobacteriaceae", "__uncultured"]}},{"id": "H0LLoes5", "metadata": {"taxonomy": ["Bacteria", "__Bacteroidetes", "__Bacteroidia", "__Bacteroidales", "__Prevotellaceae", "__Prevotella_2"]}},{"id": "UncPre12", "metadata": {"taxonomy": ["Bacteria", "__Bacteroidetes", "__Bacteroidia", "__Bacteroidales", "__Prevotellaceae", "__Prevotella_7"]}},{"id": "Unc57731", "metadata": {"taxonomy": ["Bacteria", "__Firmicutes", "__Clostridia", "__Clostridiales", "__Family_XIII", "__Family_XIII_UCG_001"]}},{"id": "Unc12389", "metadata": {"taxonomy": ["Bacteria", "__Firmicutes", "__Clostridia", "__Clostridiales", "__Lachnospiraceae", "__Moryella"]}},{"id": "Unid2650", "metadata": {"taxonomy": ["Bacteria", "__Bacteroidetes", "__Bacteroidia", "__Bacteroidales", "__Porphyromonadaceae", "__Porphyromonas"]}},{"id": "G0MBac29", "metadata": {"taxonomy": ["Bacteria", "__Firmicutes", "__Clostridia", "__Clostridiales", "__Family_XI", "__uncultured"]}},{"id": "H0LSpec2", "metadata": {"taxonomy": ["Bacteria", "__Bacteroidetes", "__Bacteroidia", "__Bacteroidales", "__Prevotellaceae", "__Prevotella_7"]}},{"id": "I2ENec10", "metadata": {"taxonomy": ["Bacteria", "__Fusobacteria", "__Fusobacteriia", "__Fusobacteriales", "__Fusobacteriaceae", "__Fusobacterium"]}},{"id": "Unc99918", "metadata": {"taxonomy": ["Bacteria", "__Bacteroidetes", "__Bacteroidia", "__Bacteroidales", "__Prevotellaceae", "__Prevotella_2"]}},{"id": "Unc027dv", "metadata": {"taxonomy": ["Bacteria", "__Verrucomicrobia", "__Verrucomicrobiae", "__Verrucomicrobiales", "__Verrucomicrobiaceae", "__Akkermansia"]}},{"id": "GHQSaph2", "metadata": {"taxonomy": ["Bacteria", "__Firmicutes", "__Clostridia", "__Clostridiales", "__Family_XIII", "___Eubacterium_saphenum_group"]}},{"id": "Unc05h20", "metadata": {"taxonomy": ["Bacteria", "__Fusobacteria", "__Fusobacteriia", "__Fusobacteriales", "__Fusobacteriaceae", "__Fusobacterium"]}},{"id": "UncB5826", "metadata": {"taxonomy": ["Bacteria", "__Tenericutes", "__Mollicutes", "__Mollicutes_RF9", "__f", "__g"]}},{"id": "Unc00u9p", "metadata": {"taxonomy": ["Bacteria", "__Tenericutes", "__Mollicutes", "__Mollicutes_RF9", "__f", "__g"]}},{"id": "UncR4575", "metadata": {"taxonomy": ["Bacteria", "__Fibrobacteres", "__Fibrobacteria", "__Fibrobacterales", "__Fibrobacteraceae", "__Fibrobacter"]}},{"id": "UncB5840", "metadata": {"taxonomy": ["Bacteria", "__Firmicutes", "__Clostridia", "__Clostridiales", "__Peptococcaceae", "__Peptococcus"]}},{"id": "G0MBac18", "metadata": {"taxonomy": ["Bacteria", "__Firmicutes", "__Clostridia", "__Clostridiales", "__Peptostreptococcaceae", "___Eubacterium_yurii_group"]}},{"id": "L03Mes39", "metadata": {"taxonomy": ["Bacteria", "__Firmicutes", "__Bacilli", "__Lactobacillales", "__Leuconostocaceae", "__Leuconostoc"]}},{"id": "Unc74156", "metadata": {"taxonomy": ["Bacteria", "__Actinobacteria", "__Coriobacteriia", "__Coriobacteriales", "__Coriobacteriaceae", "__uncultured"]}},{"id": "UncDes51", "metadata": {"taxonomy": ["Bacteria", "__Proteobacteria", "__Deltaproteobacteria", "__Desulfovibrionales", "__Desulfovibrionaceae", "__Desulfovibrio"]}},{"id": "Unc94979", "metadata": {"taxonomy": ["Bacteria", "__Firmicutes", "__Clostridia", "__Clostridiales", "__Ruminococcaceae", "__uncultured"]}},{"id": "UncCl260", "metadata": {"taxonomy": ["Bacteria", "__Firmicutes", "__Clostridia", "__Clostridiales", "__Ruminococcaceae", "__Ruminococcaceae_UCG_014"]}},{"id": "Unc05734", "metadata": {"taxonomy": ["Bacteria", "__Bacteroidetes", "__Bacteroidia", "__Bacteroidales", "__Prevotellaceae", "__Prevotella"]}},{"id": "Unc37317", "metadata": {"taxonomy": ["Bacteria", "__Bacteroidetes", "__Bacteroidia", "__Bacteroidales", "__Bacteroidales_S24_7_group", "__g"]}},{"id": "Unc018fn", "metadata": {"taxonomy": ["Bacteria", "__Tenericutes", "__Mollicutes", "__Mollicutes_RF9", "__f", "__g"]}},{"id": "Unc13906", "metadata": {"taxonomy": ["Bacteria", "__Firmicutes", "__Clostridia", "__Clostridiales", "__Lachnospiraceae", "__uncultured"]}},{"id": "GZRGeno4", "metadata": {"taxonomy": ["Bacteria", "__Bacteroidetes", "__Sphingobacteriia", "__Sphingobacteriales", "__Lentimicrobiaceae", "__g"]}},{"id": "Unc01cgd", "metadata": {"taxonomy": ["Bacteria", "__Firmicutes", "__Clostridia", "__Clostridiales", "__Lachnospiraceae", "__Roseburia"]}},{"id": "Unc01ee5", "metadata": {"taxonomy": ["Bacteria", "__Firmicutes", "__Clostridia", "__Clostridiales", "__Lachnospiraceae", "__Blautia"]}},{"id": "Unc02gvt", "metadata": {"taxonomy": ["Bacteria", "__Bacteroidetes", "__Bacteroidia", "__Bacteroidales", "__Prevotellaceae", "__Alloprevotella"]}},{"id": "UncO1467", "metadata": {"taxonomy": ["Bacteria", "__Firmicutes", "__Negativicutes", "__Selenomonadales", "__Veillonellaceae", "__Anaeroglobus"]}},{"id": "Unc02j5b", "metadata": {"taxonomy": ["Bacteria", "__Firmicutes", "__Clostridia", "__Clostridiales", "__Christensenellaceae", "__Christensenellaceae_R_7_group"]}},{"id": "GV2Spe67", "metadata": {"taxonomy": ["Bacteria", "__Actinobacteria", "__Actinobacteria", "__Corynebacteriales", "__Corynebacteriaceae", "__Corynebacterium_1"]}},{"id": "Unc57758", "metadata": {"taxonomy": ["Bacteria", "__Firmicutes", "__Clostridia", "__Clostridiales", "__Ruminococcaceae", "__Anaerotruncus"]}},{"id": "Unc00g0q", "metadata": {"taxonomy": ["Bacteria", "__Firmicutes", "__Negativicutes", "__Selenomonadales", "__Veillonellaceae", "__g"]}},{"id": "H0LDisi2", "metadata": {"taxonomy": ["Bacteria", "__Bacteroidetes", "__Bacteroidia", "__Bacteroidales", "__Prevotellaceae", "__Prevotella"]}},{"id": "Unc87695", "metadata": {"taxonomy": ["Bacteria", "__Firmicutes", "__Clostridia", "__Clostridiales", "__Ruminococcaceae", "__Ruminiclostridium_9"]}},{"id": "Unc03iof", "metadata": {"taxonomy": ["Bacteria", "__Proteobacteria", "__Alphaproteobacteria", "__Rhodospirillales", "__Rhodospirillaceae", "__uncultured"]}},{"id": "Unc03t0g", "metadata": {"taxonomy": ["Bacteria", "__Tenericutes", "__Mollicutes", "__Mollicutes_RF9", "__f", "__g"]}},{"id": "Unc056wq", "metadata": {"taxonomy": ["Bacteria", "__Proteobacteria", "__Betaproteobacteria", "__Burkholderiales", "__Alcaligenaceae", "__Parasutterella"]}},{"id": "Unc02afx", "metadata": {"taxonomy": ["Bacteria", "__Bacteroidetes", "__Bacteroidia", "__Bacteroidales", "__Prevotellaceae", "__Prevotella"]}},{"id": "Unc05b4q", "metadata": {"taxonomy": ["Bacteria", "__Firmicutes", "__Bacilli", "__Lactobacillales", "__Lactobacillaceae", "__Lactobacillus"]}},{"id": "Unc34590", "metadata": {"taxonomy": ["Bacteria", "__Firmicutes", "__Clostridia", "__Clostridiales", "__Ruminococcaceae", "__Ruminococcaceae_UCG_014"]}},{"id": "Unc00m4n", "metadata": {"taxonomy": ["Bacteria", "__Bacteroidetes", "__Bacteroidia", "__Bacteroidales", "__Bacteroidales_S24_7_group", "__g"]}},{"id": "Unc21606", "metadata": {"taxonomy": ["Bacteria", "__Firmicutes", "__Clostridia", "__Thermoanaerobacterales", "__Thermoanaerobacteraceae", "__Gelria"]}},{"id": "Unid3064", "metadata": {"taxonomy": ["Bacteria", "__Bacteroidetes", "__Bacteroidia", "__Bacteroidales", "__Porphyromonadaceae", "__Odoribacter"]}},{"id": "UncPep61", "metadata": {"taxonomy": ["Bacteria", "__Firmicutes", "__Clostridia", "__Clostridiales", "__Peptostreptococcaceae", "__Peptostreptococcus"]}},{"id": "Unc03u88", "metadata": {"taxonomy": ["Bacteria", "__Firmicutes", "__Clostridia", "__Clostridiales", "__Ruminococcaceae", "__Subdoligranulum"]}},{"id": "UnideZ66", "metadata": {"taxonomy": ["Bacteria", "__Actinobacteria", "__Coriobacteriia", "__Coriobacteriales", "__Coriobacteriaceae", "__Atopobium"]}},{"id": "H4OPleo2", "metadata": {"taxonomy": ["Bacteria", "__Firmicutes", "__Erysipelotrichia", "__Erysipelotrichales", "__Erysipelotrichaceae", "__Faecalicoccus"]}},{"id": "H0LMars2", "metadata": {"taxonomy": ["Bacteria", "__Bacteroidetes", "__Bacteroidia", "__Bacteroidales", "__Prevotellaceae", "__Prevotella_2"]}},{"id": "FNWNL294", "metadata": {"taxonomy": ["Bacteria", "__Firmicutes", "__Erysipelotrichia", "__Erysipelotrichales", "__Erysipelotrichaceae", "___Clostridium_innocuum_group"]}},{"id": "Unc015we", "metadata": {"taxonomy": ["Bacteria", "__Firmicutes", "__Clostridia", "__Clostridiales", "__Christensenellaceae", "__Christensenellaceae_R_7_group"]}},{"id": "UncTr137", "metadata": {"taxonomy": ["Bacteria", "__Spirochaetae", "__Spirochaetes", "__Spirochaetales", "__Spirochaetaceae", "__Treponema_2"]}},{"id": "KPWBact2", "metadata": {"taxonomy": ["Bacteria", "__Proteobacteria", "__Betaproteobacteria", "__Burkholderiales", "__Alcaligenaceae", "__Parasutterella"]}},{"id": "Unc056qn", "metadata": {"taxonomy": ["Bacteria", "__Firmicutes", "__Clostridia", "__Clostridiales", "__Lachnospiraceae", "__Tyzzerella"]}},{"id": "Unc00wmj", "metadata": {"taxonomy": ["Bacteria", "__Firmicutes", "__Clostridia", "__Clostridiales", "__Christensenellaceae", "__Christensenellaceae_R_7_group"]}},{"id": "Unc30265", "metadata": {"taxonomy": ["Bacteria", "__Firmicutes", "__Erysipelotrichia", "__Erysipelotrichales", "__Erysipelotrichaceae", "__Turicibacter"]}},{"id": "UncB6769", "metadata": {"taxonomy": ["Bacteria", "__Firmicutes", "__Clostridia", "__Clostridiales", "__Peptostreptococcaceae", "__Filifactor"]}},{"id": "GWPCate9", "metadata": {"taxonomy": ["Bacteria", "__Firmicutes", "__Erysipelotrichia", "__Erysipelotrichales", "__Erysipelotrichaceae", "__Eggerthia"]}},{"id": "GBGSp115", "metadata": {"taxonomy": ["Bacteria", "__Spirochaetae", "__Spirochaetes", "__Spirochaetales", "__Spirochaetaceae", "__Treponema_2"]}},{"id": "UncR4840", "metadata": {"taxonomy": ["Bacteria", "__Lentisphaerae", "__Lentisphaeria", "__Victivallales", "__vadinBE97", "__g"]}},{"id": "FU3Spe44", "metadata": {"taxonomy": ["Bacteria", "__Firmicutes", "__Negativicutes", "__Selenomonadales", "__Veillonellaceae", "__Selenomonas_3"]}},{"id": "Unc05plh", "metadata": {"taxonomy": ["Bacteria", "__Firmicutes", "__Clostridia", "__Clostridiales", "__Ruminococcaceae", "__uncultured"]}},{"id": "Unc81205", "metadata": {"taxonomy": ["Bacteria", "__Bacteroidetes", "__Bacteroidia", "__Bacteroidales", "__Bacteroidaceae", "__Bacteroides"]}},{"id": "Unc05qy3", "metadata": {"taxonomy": ["Bacteria", "__Bacteroidetes", "__Bacteroidia", "__Bacteroidales", "__Bacteroidales_S24_7_group", "__g"]}},{"id": "GTJOral2", "metadata": {"taxonomy": ["Bacteria", "__Proteobacteria", "__Deltaproteobacteria", "__Desulfovibrionales", "__Desulfomicrobiaceae", "__Desulfomicrobium"]}},{"id": "Unc03jdt", "metadata": {"taxonomy": ["Bacteria", "__Tenericutes", "__Mollicutes", "__Mollicutes_RF9", "__f", "__g"]}},{"id": "Unc74464", "metadata": {"taxonomy": ["Bacteria", "__Actinobacteria", "__Coriobacteriia", "__Coriobacteriales", "__Coriobacteriaceae", "__uncultured"]}},{"id": "Unc0526d", "metadata": {"taxonomy": ["Bacteria", "__Bacteroidetes", "__Bacteroidia", "__Bacteroidales", "__M2PB4_65_termite_group", "__g"]}},{"id": "Unc056y6", "metadata": {"taxonomy": ["Bacteria", "__Firmicutes", "__Clostridia", "__Clostridiales", "__Ruminococcaceae", "__Ruminococcus_1"]}},{"id": "S53Therm", "metadata": {"taxonomy": ["Bacteria", "__Firmicutes", "__Bacilli", "__Lactobacillales", "__Streptococcaceae", "__Streptococcus"]}},{"id": "BcsSp689", "metadata": {"taxonomy": ["Bacteria", "__Firmicutes", "__Bacilli", "__Bacillales", "__Bacillaceae", "__Bacillus"]}},{"id": "Unc00qrn", "metadata": {"taxonomy": ["Bacteria", "__Bacteroidetes", "__Bacteroidia", "__Bacteroidales", "__Prevotellaceae", "__Prevotella_6"]}},{"id": "WoiSpec3", "metadata": {"taxonomy": ["Bacteria", "__Proteobacteria", "__Epsilonproteobacteria", "__Campylobacterales", "__Helicobacteraceae", "__Wolinella"]}},{"id": "Unc00llj", "metadata": {"taxonomy": ["Bacteria", "__Firmicutes", "__Clostridia", "__Clostridiales", "__Peptococcaceae", "__uncultured"]}},{"id": "H0LSpe55", "metadata": {"taxonomy": ["Bacteria", "__Bacteroidetes", "__Bacteroidia", "__Bacteroidales", "__Prevotellaceae", "__Prevotella_7"]}},{"id": "Unc04is7", "metadata": {"taxonomy": ["Bacteria", "__Bacteroidetes", "__Bacteroidia", "__Bacteroidales", "__Bacteroidales_S24_7_group", "__g"]}},{"id": "Unc00zco", "metadata": {"taxonomy": ["Bacteria", "__Bacteroidetes", "__Bacteroidia", "__Bacteroidales", "__Porphyromonadaceae", "__Porphyromonas"]}},{"id": "Unc04hvv", "metadata": {"taxonomy": ["Bacteria", "__Firmicutes", "__Clostridia", "__Clostridiales", "__Ruminococcaceae", "___Eubacterium_coprostanoligenes_group"]}},{"id": "Unc04xq6", "metadata": {"taxonomy": ["Bacteria", "__Firmicutes", "__Negativicutes", "__Selenomonadales", "__Veillonellaceae", "__Anaeroglobus"]}},{"id": "Unc05vk6", "metadata": {"taxonomy": ["Bacteria", "__Firmicutes", "__Clostridia", "__Clostridiales", "__Clostridiales_vadinBB60_group", "__g"]}},{"id": "GCZDig29", "metadata": {"taxonomy": ["Bacteria", "__Firmicutes", "__Clostridia", "__Clostridiales", "__Ruminococcaceae", "__uncultured"]}},{"id": "Unc04xst", "metadata": {"taxonomy": ["Bacteria", "__Fusobacteria", "__Fusobacteriia", "__Fusobacteriales", "__Leptotrichiaceae", "__Leptotrichia"]}},{"id": "Unc23903", "metadata": {"taxonomy": ["Bacteria", "__Firmicutes", "__Clostridia", "__Clostridiales", "__Family_XIII", "___Eubacterium_brachy_group"]}},{"id": "Unc74089", "metadata": {"taxonomy": ["Bacteria", "__Bacteroidetes", "__Bacteroidia", "__Bacteroidales", "__Bacteroidales_S24_7_group", "__g"]}},{"id": "Unc40703", "metadata": {"taxonomy": ["Bacteria", "__Tenericutes", "__Mollicutes", "__NB1_n", "__f", "__g"]}},{"id": "Unc00bcu", "metadata": {"taxonomy": ["Bacteria", "__Firmicutes", "__Negativicutes", "__Selenomonadales", "__Veillonellaceae", "__Mitsuokella"]}},{"id": "Unc016wo", "metadata": {"taxonomy": ["Bacteria", "__Firmicutes", "__Clostridia", "__Clostridiales", "__Ruminococcaceae", "__Oscillibacter"]}},{"id": "MukSpeci", "metadata": {"taxonomy": ["Bacteria", "__Firmicutes", "__Negativicutes", "__Selenomonadales", "__Veillonellaceae", "__uncultured"]}},{"id": "Unc026cx", "metadata": {"taxonomy": ["Bacteria", "__Gracilibacteria", "__c", "__o", "__f", "__g"]}},{"id": "Unc052lg", "metadata": {"taxonomy": ["Bacteria", "__Firmicutes", "__Clostridia", "__Clostridiales", "__Lachnospiraceae", "__Roseburia"]}},{"id": "Unc024ne", "metadata": {"taxonomy": ["Bacteria", "__Lentisphaerae", "__Lentisphaeria", "__Victivallales", "__Victivallaceae", "__Victivallis"]}},{"id": "Unc36281", "metadata": {"taxonomy": ["Bacteria", "__Firmicutes", "__Clostridia", "__Clostridiales", "__Lachnospiraceae", "__Lachnospiraceae_UCG_001"]}},{"id": "Unc05eti", "metadata": {"taxonomy": ["Bacteria", "__Firmicutes", "__Clostridia", "__Clostridiales", "__Ruminococcaceae", "__Ruminiclostridium_5"]}},{"id": "Unc01bts", "metadata": {"taxonomy": ["Bacteria", "__Proteobacteria", "__Gammaproteobacteria", "__Cardiobacteriales", "__Cardiobacteriaceae", "__Cardiobacterium"]}},{"id": "HWWBac14", "metadata": {"taxonomy": ["Bacteria", "__Chloroflexi", "__Anaerolineae", "__Anaerolineales", "__Anaerolineaceae", "__uncultured"]}},{"id": "Unc02m8q", "metadata": {"taxonomy": ["Bacteria", "__Firmicutes", "__Clostridia", "__Clostridiales", "__Christensenellaceae", "__Christensenellaceae_R_7_group"]}},{"id": "Unc04shn", "metadata": {"taxonomy": ["Bacteria", "__Firmicutes", "__Clostridia", "__Clostridiales", "__Family_XIII", "__Family_XIII_AD3011_group"]}},{"id": "HJZIndis", "metadata": {"taxonomy": ["Bacteria", "__Bacteroidetes", "__Bacteroidia", "__Bacteroidales", "__Rikenellaceae", "__Alistipes"]}},{"id": "Unc022vh", "metadata": {"taxonomy": ["Bacteria", "__Firmicutes", "__Clostridia", "__Clostridiales", "__Ruminococcaceae", "__Ruminococcaceae_UCG_002"]}},{"id": "Unc04i72", "metadata": {"taxonomy": ["Bacteria", "__Firmicutes", "__Clostridia", "__Clostridiales", "__Lachnospiraceae", "__uncultured"]}},{"id": "Unc002cz", "metadata": {"taxonomy": ["Bacteria", "__Firmicutes", "__Clostridia", "__Clostridiales", "__Family_XIII", "__uncultured"]}},{"id": "Unc97407", "metadata": {"taxonomy": ["Bacteria", "__Firmicutes", "__Clostridia", "__Clostridiales", "__Lachnospiraceae", "__uncultured"]}},{"id": "Unc0541b", "metadata": {"taxonomy": ["Bacteria", "__Firmicutes", "__Negativicutes", "__Selenomonadales", "__Acidaminococcaceae", "__Phascolarctobacterium"]}},{"id": "I1QBac14", "metadata": {"taxonomy": ["Bacteria", "__Synergistetes", "__Synergistia", "__Synergistales", "__Synergistaceae", "__Fretibacterium"]}},{"id": "Unc05ly7", "metadata": {"taxonomy": ["Bacteria", "__Firmicutes", "__Clostridia", "__Clostridiales", "__Ruminococcaceae", "__uncultured"]}},{"id": "Unc96087", "metadata": {"taxonomy": ["Bacteria", "__Bacteroidetes", "__Bacteroidia", "__Bacteroidales", "__Bacteroidaceae", "__Bacteroides"]}},{"id": "Unc02wee", "metadata": {"taxonomy": ["Bacteria", "__Firmicutes", "__Clostridia", "__Clostridiales", "__Defluviitaleaceae", "__Defluviitaleaceae_UCG_011"]}},{"id": "Unc03770", "metadata": {"taxonomy": ["Bacteria", "__Proteobacteria", "__Gammaproteobacteria", "__Pseudomonadales", "__Moraxellaceae", "__Acinetobacter"]}},{"id": "VeeSpec9", "metadata": {"taxonomy": ["Bacteria", "__Firmicutes", "__Negativicutes", "__Selenomonadales", "__Veillonellaceae", "__Veillonella"]}},{"id": "Unc77683", "metadata": {"taxonomy": ["Bacteria", "__Firmicutes", "__Clostridia", "__Clostridiales", "__Ruminococcaceae", "__Flavonifractor"]}},{"id": "Unc05nzf", "metadata": {"taxonomy": ["Bacteria", "__Firmicutes", "__Clostridia", "__Clostridiales", "__Lachnospiraceae", "__uncultured"]}},{"id": "Unc05l0s", "metadata": {"taxonomy": ["Bacteria", "__Bacteroidetes", "__Flavobacteriia", "__Flavobacteriales", "__Flavobacteriaceae", "__Bergeyella"]}},{"id": "Unc00v6w", "metadata": {"taxonomy": ["Bacteria", "__Bacteroidetes", "__Bacteroidia", "__Bacteroidales", "__Rikenellaceae", "__Alistipes"]}},{"id": "GBGLeci2", "metadata": {"taxonomy": ["Bacteria", "__Spirochaetae", "__Spirochaetes", "__Spirochaetales", "__Spirochaetaceae", "__Treponema_2"]}},{"id": "HFOSpec6", "metadata": {"taxonomy": ["Bacteria", "__Firmicutes", "__Clostridia", "__Clostridiales", "__Lachnospiraceae", "__Coprococcus_2"]}},{"id": "Unc00hf6", "metadata": {"taxonomy": ["Bacteria", "__Firmicutes", "__Negativicutes", "__Selenomonadales", "__Veillonellaceae", "__Selenomonas"]}},{"id": "Unc02mlm", "metadata": {"taxonomy": ["Bacteria", "__Actinobacteria", "__Coriobacteriia", "__Coriobacteriales", "__Coriobacteriaceae", "__Collinsella"]}},{"id": "UncE6878", "metadata": {"taxonomy": ["Bacteria", "__Bacteroidetes", "__Sphingobacteriia", "__Sphingobacteriales", "__Lentimicrobiaceae", "__g"]}},{"id": "I9VSpec7", "metadata": {"taxonomy": ["Bacteria", "__Actinobacteria", "__Coriobacteriia", "__Coriobacteriales", "__Coriobacteriaceae", "__Collinsella"]}},{"id": "Unc01cp2", "metadata": {"taxonomy": ["Bacteria", "__Fusobacteria", "__Fusobacteriia", "__Fusobacteriales", "__Leptotrichiaceae", "__Leptotrichia"]}},{"id": "Unc00ok8", "metadata": {"taxonomy": ["Bacteria", "__Firmicutes", "__Clostridia", "__Clostridiales", "__Lachnospiraceae", "__Tyzzerella"]}},{"id": "Unid2903", "metadata": {"taxonomy": ["Bacteria", "__Actinobacteria", "__Actinobacteria", "__Actinomycetales", "__Actinomycetaceae", "__uncultured"]}},{"id": "Unc006la", "metadata": {"taxonomy": ["Bacteria", "__Firmicutes", "__Clostridia", "__Clostridiales", "__Lachnospiraceae", "__g"]}},{"id": "Unc04v7r", "metadata": {"taxonomy": ["Bacteria", "__Bacteroidetes", "__Bacteroidia", "__Bacteroidales", "__Bacteroidales_S24_7_group", "__g"]}},{"id": "Unc35577", "metadata": {"taxonomy": ["Bacteria", "__Firmicutes", "__Clostridia", "__Clostridiales", "__Lachnospiraceae", "__uncultured"]}},{"id": "Unc0100q", "metadata": {"taxonomy": ["Bacteria", "__Firmicutes", "__Clostridia", "__Clostridiales", "__Family_XI", "__Parvimonas"]}},{"id": "GFQLact9", "metadata": {"taxonomy": ["Bacteria", "__Firmicutes", "__Bacilli", "__Lactobacillales", "__Streptococcaceae", "__Lactococcus"]}},{"id": "Unc01c6v", "metadata": {"taxonomy": ["Bacteria", "__Firmicutes", "__Clostridia", "__Clostridiales", "__Ruminococcaceae", "__Ruminococcaceae_UCG_010"]}},{"id": "FU3Sput9", "metadata": {"taxonomy": ["Bacteria", "__Firmicutes", "__Negativicutes", "__Selenomonadales", "__Veillonellaceae", "__Selenomonas"]}},{"id": "Unc018y9", "metadata": {"taxonomy": ["Bacteria", "__Firmicutes", "__Clostridia", "__Clostridiales", "__Lachnospiraceae", "__Oribacterium"]}},{"id": "H0LSpe16", "metadata": {"taxonomy": ["Bacteria", "__Bacteroidetes", "__Bacteroidia", "__Bacteroidales", "__Prevotellaceae", "__Prevotella_7"]}},{"id": "Unc05bme", "metadata": {"taxonomy": ["Bacteria", "__Firmicutes", "__Clostridia", "__Clostridiales", "__Ruminococcaceae", "__Faecalibacterium"]}},{"id": "Unc13249", "metadata": {"taxonomy": ["Bacteria", "__Firmicutes", "__Clostridia", "__Clostridiales", "__Ruminococcaceae", "___Eubacterium_coprostanoligenes_group"]}},{"id": "Unc01pa1", "metadata": {"taxonomy": ["Bacteria", "__Actinobacteria", "__Actinobacteria", "__Actinomycetales", "__Actinomycetaceae", "__Actinomyces"]}},{"id": "Unc00520", "metadata": {"taxonomy": ["Bacteria", "__Firmicutes", "__Clostridia", "__Clostridiales", "__Ruminococcaceae", "__Anaerotruncus"]}},{"id": "Unc01c0q", "metadata": {"taxonomy": ["Bacteria", "__Firmicutes", "__Clostridia", "__Clostridiales", "__Lachnospiraceae", "__Lachnospiraceae_UCG_008"]}},{"id": "Unc00s3o", "metadata": {"taxonomy": ["Bacteria", "__Actinobacteria", "__Actinobacteria", "__Micrococcales", "__Micrococcaceae", "__Rothia"]}},{"id": "Unc42913", "metadata": {"taxonomy": ["Bacteria", "__Firmicutes", "__Clostridia", "__Clostridiales", "__Ruminococcaceae", "__Ruminococcaceae_UCG_005"]}},{"id": "Unc00xgb", "metadata": {"taxonomy": ["Bacteria", "__Firmicutes", "__Clostridia", "__Clostridiales", "__Ruminococcaceae", "__uncultured"]}},{"id": "Unc027i7", "metadata": {"taxonomy": ["Bacteria", "__Bacteroidetes", "__Flavobacteriia", "__Flavobacteriales", "__Flavobacteriaceae", "__Bergeyella"]}},{"id": "UncOr978", "metadata": {"taxonomy": ["Bacteria", "__Firmicutes", "__Clostridia", "__Clostridiales", "__Peptococcaceae", "__Peptococcus"]}},{"id": "Unc99751", "metadata": {"taxonomy": ["Bacteria", "__Bacteroidetes", "__Bacteroidia", "__Bacteroidales", "__Porphyromonadaceae", "__Odoribacter"]}},{"id": "H7XBact3", "metadata": {"taxonomy": ["Bacteria", "__Bacteroidetes", "__Bacteroidia", "__Bacteroidales", "__Porphyromonadaceae", "__Butyricimonas"]}},{"id": "Unc01h3p", "metadata": {"taxonomy": ["Bacteria", "__Firmicutes", "__Clostridia", "__Clostridiales", "__Christensenellaceae", "__Christensenellaceae_R_7_group"]}},{"id": "Unc002vf", "metadata": {"taxonomy": ["Bacteria", "__Firmicutes", "__Negativicutes", "__Selenomonadales", "__Veillonellaceae", "__Dialister"]}},{"id": "Unc00m1o", "metadata": {"taxonomy": ["Bacteria", "__Bacteroidetes", "__Bacteroidia", "__Bacteroidales", "__Porphyromonadaceae", "__Tannerella"]}},{"id": "Unc03pwq", "metadata": {"taxonomy": ["Bacteria", "__Gracilibacteria", "__c", "__o", "__f", "__g"]}},{"id": "UncPre10", "metadata": {"taxonomy": ["Bacteria", "__Bacteroidetes", "__Bacteroidia", "__Bacteroidales", "__Prevotellaceae", "__uncultured"]}},{"id": "Unc01mz2", "metadata": {"taxonomy": ["Bacteria", "__Firmicutes", "__Clostridia", "__Clostridiales", "__Ruminococcaceae", "__Anaerofilum"]}},{"id": "Gt8Me180", "metadata": {"taxonomy": ["Bacteria", "__Firmicutes", "__Clostridia", "__Clostridiales", "__Ruminococcaceae", "__Ruminococcaceae_UCG_005"]}},{"id": "FYORad22", "metadata": {"taxonomy": ["Bacteria", "__Proteobacteria", "__Gammaproteobacteria", "__Pseudomonadales", "__Moraxellaceae", "__Acinetobacter"]}},{"id": "Ol8Spe17", "metadata": {"taxonomy": ["Bacteria", "__Actinobacteria", "__Coriobacteriia", "__Coriobacteriales", "__Coriobacteriaceae", "__Olsenella"]}},{"id": "Unc01vg5", "metadata": {"taxonomy": ["Bacteria", "__Fusobacteria", "__Fusobacteriia", "__Fusobacteriales", "__Leptotrichiaceae", "__Leptotrichia"]}},{"id": "UncSta97", "metadata": {"taxonomy": ["Bacteria", "__Firmicutes", "__Bacilli", "__Bacillales", "__Staphylococcaceae", "__Staphylococcus"]}},{"id": "Unc00pcq", "metadata": {"taxonomy": ["Bacteria", "__Tenericutes", "__Mollicutes", "__Mollicutes_RF9", "__f", "__g"]}},{"id": "Unc31668", "metadata": {"taxonomy": ["Bacteria", "__Firmicutes", "__Clostridia", "__Clostridiales", "__Ruminococcaceae", "__Ruminococcaceae_UCG_013"]}},{"id": "Unid2572", "metadata": {"taxonomy": ["Bacteria", "__Lentisphaerae", "__Lentisphaeria", "__Victivallales", "__Victivallaceae", "__Victivallis"]}},{"id": "IXPBacte", "metadata": {"taxonomy": ["Bacteria", "__Proteobacteria", "__Alphaproteobacteria", "__Rhodospirillales", "__Rhodospirillaceae", "__uncultured"]}},{"id": "UncC1868", "metadata": {"taxonomy": ["Bacteria", "__Firmicutes", "__Clostridia", "__Clostridiales", "__Lachnospiraceae", "__Anaerostipes"]}},{"id": "UncE7074", "metadata": {"taxonomy": ["Bacteria", "__Fusobacteria", "__Fusobacteriia", "__Fusobacteriales", "__Leptotrichiaceae", "__uncultured"]}},{"id": "Unc05m2s", "metadata": {"taxonomy": ["Bacteria", "__Proteobacteria", "__Deltaproteobacteria", "__Desulfovibrionales", "__Desulfovibrionaceae", "__Desulfovibrio"]}},{"id": "UncO2247", "metadata": {"taxonomy": ["Bacteria", "__Firmicutes", "__Negativicutes", "__Selenomonadales", "__Acidaminococcaceae", "__Acidaminococcus"]}},{"id": "GJFBac43", "metadata": {"taxonomy": ["Bacteria", "__Firmicutes", "__Clostridia", "__Clostridiales", "__Clostridiales_vadinBB60_group", "__g"]}},{"id": "H0LBucc3", "metadata": {"taxonomy": ["Bacteria", "__Bacteroidetes", "__Bacteroidia", "__Bacteroidales", "__Prevotellaceae", "__Prevotella_7"]}},{"id": "Oa1Form8", "metadata": {"taxonomy": ["Bacteria", "__Proteobacteria", "__Betaproteobacteria", "__Burkholderiales", "__Oxalobacteraceae", "__Oxalobacter"]}},{"id": "Unc05m8w", "metadata": {"taxonomy": ["Bacteria", "__Firmicutes", "__Clostridia", "__Clostridiales", "__Lachnospiraceae", "__Roseburia"]}},{"id": "GBGSp120", "metadata": {"taxonomy": ["Bacteria", "__Spirochaetae", "__Spirochaetes", "__Spirochaetales", "__Spirochaetaceae", "__Treponema_2"]}},{"id": "Unid3020", "metadata": {"taxonomy": ["Bacteria", "__Firmicutes", "__Negativicutes", "__Selenomonadales", "__Veillonellaceae", "__Veillonella"]}},{"id": "GHQSabur", "metadata": {"taxonomy": ["Bacteria", "__Firmicutes", "__Clostridia", "__Clostridiales", "__Lachnospiraceae", "__Lachnoanaerobaculum"]}},{"id": "Unc03v2d", "metadata": {"taxonomy": ["Bacteria", "__Firmicutes", "__Clostridia", "__Clostridiales", "__Ruminococcaceae", "__Ruminococcaceae_NK4A214_group"]}},{"id": "H0LSacc3", "metadata": {"taxonomy": ["Bacteria", "__Bacteroidetes", "__Bacteroidia", "__Bacteroidales", "__Prevotellaceae", "__Prevotella_2"]}},{"id": "Unc66177", "metadata": {"taxonomy": ["Bacteria", "__Actinobacteria", "__Coriobacteriia", "__Coriobacteriales", "__Coriobacteriaceae", "__uncultured"]}},{"id": "Unc01220", "metadata": {"taxonomy": ["Bacteria", "__Firmicutes", "__Clostridia", "__Clostridiales", "__Ruminococcaceae", "___Eubacterium_coprostanoligenes_group"]}},{"id": "Unc30179", "metadata": {"taxonomy": ["Bacteria", "__Firmicutes", "__Clostridia", "__Clostridiales", "__Clostridiales_vadinBB60_group", "__g"]}},{"id": "GZRBOral", "metadata": {"taxonomy": ["Bacteria", "__Bacteroidetes", "__Bacteroidia", "__Bacteroidales", "__Rikenellaceae", "__Rikenellaceae_RC9_gut_group"]}},{"id": "UncO6479", "metadata": {"taxonomy": ["Bacteria", "__Firmicutes", "__Clostridia", "__Clostridiales", "__Lachnospiraceae", "__Lachnospira"]}},{"id": "Unc01szb", "metadata": {"taxonomy": ["Bacteria", "__Firmicutes", "__Clostridia", "__Clostridiales", "__Ruminococcaceae", "__Anaerotruncus"]}},{"id": "Unc053gf", "metadata": {"taxonomy": ["Bacteria", "__Firmicutes", "__Clostridia", "__Clostridiales", "__Lachnospiraceae", "__Lachnoclostridium"]}},{"id": "Unc55486", "metadata": {"taxonomy": ["Bacteria", "__Firmicutes", "__Clostridia", "__Clostridiales", "__Ruminococcaceae", "__uncultured"]}},{"id": "Unid1952", "metadata": {"taxonomy": ["Bacteria", "__Firmicutes", "__Bacilli", "__Lactobacillales", "__Streptococcaceae", "__Streptococcus"]}},{"id": "I6SSpec5", "metadata": {"taxonomy": ["Bacteria", "__Fusobacteria", "__Fusobacteriia", "__Fusobacteriales", "__Leptotrichiaceae", "__Leptotrichia"]}},{"id": "Unc75688", "metadata": {"taxonomy": ["Bacteria", "__Firmicutes", "__Clostridia", "__Clostridiales", "__Lachnospiraceae", "__Sellimonas"]}},{"id": "Unc00lld", "metadata": {"taxonomy": ["Bacteria", "__Proteobacteria", "__Betaproteobacteria", "__Neisseriales", "__Neisseriaceae", "__Kingella"]}},{"id": "Unc050mf", "metadata": {"taxonomy": ["Bacteria", "__Proteobacteria", "__Gammaproteobacteria", "__Pasteurellales", "__Pasteurellaceae", "__Haemophilus"]}},{"id": "GXTAct46", "metadata": {"taxonomy": ["Bacteria", "__Proteobacteria", "__Gammaproteobacteria", "__Pasteurellales", "__Pasteurellaceae", "__Aggregatibacter"]}},{"id": "IRKBact4", "metadata": {"taxonomy": ["Bacteria", "__Gracilibacteria", "__c", "__o", "__f", "__g"]}},{"id": "Unc04n2w", "metadata": {"taxonomy": ["Bacteria", "__Actinobacteria", "__Actinobacteria", "__Actinomycetales", "__Actinomycetaceae", "__uncultured"]}},{"id": "UncO4779", "metadata": {"taxonomy": ["Bacteria", "__Firmicutes", "__Clostridia", "__Clostridiales", "__Ruminococcaceae", "__Candidatus_Soleaferrea"]}},{"id": "Unc89912", "metadata": {"taxonomy": ["Bacteria", "__Bacteroidetes", "__Bacteroidia", "__Bacteroidales", "__Prevotellaceae", "__Alloprevotella"]}},{"id": "Unc36642", "metadata": {"taxonomy": ["Bacteria", "__Firmicutes", "__Clostridia", "__Clostridiales", "__Lachnospiraceae", "__Lachnoclostridium"]}},{"id": "Unc77429", "metadata": {"taxonomy": ["Bacteria", "__Firmicutes", "__Clostridia", "__Clostridiales", "__Lachnospiraceae", "__Lachnospiraceae_NK4A136_group"]}},{"id": "Unc05lxa", "metadata": {"taxonomy": ["Bacteria", "__Firmicutes", "__Clostridia", "__Clostridiales", "__Ruminococcaceae", "__Ruminococcaceae_UCG_008"]}},{"id": "Unc02j2d", "metadata": {"taxonomy": ["Bacteria", "__Firmicutes", "__Clostridia", "__Clostridiales", "__Lachnospiraceae", "__Tyzzerella_3"]}},{"id": "Unc056wt", "metadata": {"taxonomy": ["Bacteria", "__Firmicutes", "__Bacilli", "__Lactobacillales", "__Lactobacillaceae", "__Lactobacillus"]}},{"id": "Unc04p60", "metadata": {"taxonomy": ["Bacteria", "__Spirochaetae", "__Spirochaetes", "__Spirochaetales", "__Spirochaetaceae", "__Treponema_2"]}},{"id": "Unc03b8p", "metadata": {"taxonomy": ["Bacteria", "__Firmicutes", "__Clostridia", "__Clostridiales", "__Clostridiales_vadinBB60_group", "__g"]}},{"id": "Unc00neq", "metadata": {"taxonomy": ["Bacteria", "__Proteobacteria", "__Gammaproteobacteria", "__Pseudomonadales", "__Pseudomonadaceae", "__Pseudomonas"]}},{"id": "Unc03xvs", "metadata": {"taxonomy": ["Bacteria", "__Actinobacteria", "__Coriobacteriia", "__Coriobacteriales", "__Coriobacteriaceae", "__Enterorhabdus"]}},{"id": "Unc038bu", "metadata": {"taxonomy": ["Bacteria", "__Firmicutes", "__Clostridia", "__Clostridiales", "__Family_XIII", "__Family_XIII_AD3011_group"]}},{"id": "Unc14708", "metadata": {"taxonomy": ["Bacteria", "__Firmicutes", "__Clostridia", "__Clostridiales", "__Lachnospiraceae", "__uncultured"]}},{"id": "CsrSp463", "metadata": {"taxonomy": ["Bacteria", "__Cyanobacteria", "__Melainabacteria", "__Gastranaerophilales", "__f", "__g"]}},{"id": "Unc03uuu", "metadata": {"taxonomy": ["Bacteria", "__Firmicutes", "__Clostridia", "__Clostridiales", "__Ruminococcaceae", "__uncultured"]}},{"id": "Unc003qs", "metadata": {"taxonomy": ["Bacteria", "__Firmicutes", "__Clostridia", "__Clostridiales", "__Ruminococcaceae", "__uncultured"]}},{"id": "Unc04dbt", "metadata": {"taxonomy": ["Bacteria", "__Bacteroidetes", "__Bacteroidia", "__Bacteroidales", "__Bacteroidaceae", "__Bacteroides"]}},{"id": "UncCapn5", "metadata": {"taxonomy": ["Bacteria", "__Bacteroidetes", "__Flavobacteriia", "__Flavobacteriales", "__Flavobacteriaceae", "__Capnocytophaga"]}},{"id": "UncO6106", "metadata": {"taxonomy": ["Bacteria", "__Firmicutes", "__Clostridia", "__Clostridiales", "__Ruminococcaceae", "__uncultured"]}},{"id": "Unc37191", "metadata": {"taxonomy": ["Bacteria", "__Bacteroidetes", "__Bacteroidia", "__Bacteroidales", "__Bacteroidales_S24_7_group", "__g"]}},{"id": "Unc05hiu", "metadata": {"taxonomy": ["Bacteria", "__Firmicutes", "__Clostridia", "__Clostridiales", "__Lachnospiraceae", "__Lachnospiraceae_NK4A136_group"]}},{"id": "Unc38154", "metadata": {"taxonomy": ["Bacteria", "__Firmicutes", "__Clostridia", "__Clostridiales", "__Ruminococcaceae", "__Oscillibacter"]}},{"id": "Unc01a8h", "metadata": {"taxonomy": ["Bacteria", "__Proteobacteria", "__Deltaproteobacteria", "__Desulfovibrionales", "__Desulfovibrionaceae", "__Desulfovibrio"]}},{"id": "UncTr146", "metadata": {"taxonomy": ["Bacteria", "__Spirochaetae", "__Spirochaetes", "__Spirochaetales", "__Spirochaetaceae", "__Treponema_2"]}},{"id": "Unc0047r", "metadata": {"taxonomy": ["Bacteria", "__Firmicutes", "__Erysipelotrichia", "__Erysipelotrichales", "__Erysipelotrichaceae", "__Solobacterium"]}},{"id": "Unc03gs4", "metadata": {"taxonomy": ["Bacteria", "__SR1_Absconditabacteria_", "__c", "__o", "__f", "__g"]}},{"id": "Unc031wu", "metadata": {"taxonomy": ["Bacteria", "__Firmicutes", "__Clostridia", "__Clostridiales", "__Family_XIII", "___Eubacterium_brachy_group"]}},{"id": "Unc82542", "metadata": {"taxonomy": ["Bacteria", "__Firmicutes", "__Clostridia", "__Clostridiales", "__Defluviitaleaceae", "__Defluviitaleaceae_UCG_011"]}},{"id": "Unc02hhf", "metadata": {"taxonomy": ["Bacteria", "__Firmicutes", "__Clostridia", "__Clostridiales", "__Ruminococcaceae", "__Butyricicoccus"]}},{"id": "Unc00v3b", "metadata": {"taxonomy": ["Bacteria", "__Bacteroidetes", "__Bacteroidia", "__Bacteroidales", "__Rikenellaceae", "__Alistipes"]}},{"id": "Unc02p9p", "metadata": {"taxonomy": ["Bacteria", "__Firmicutes", "__Clostridia", "__Clostridiales", "__Lachnospiraceae", "__uncultured"]}},{"id": "Unid2117", "metadata": {"taxonomy": ["Bacteria", "__Firmicutes", "__Clostridia", "__Clostridiales", "__Family_XI", "__Anaerococcus"]}},{"id": "Unc00wmi", "metadata": {"taxonomy": ["Bacteria", "__Firmicutes", "__Clostridia", "__Clostridiales", "__Christensenellaceae", "__Christensenellaceae_R_7_group"]}},{"id": "Unc00v7p", "metadata": {"taxonomy": ["Bacteria", "__Firmicutes", "__Clostridia", "__Clostridiales", "__Lachnospiraceae", "__Dorea"]}},{"id": "Unc02v3h", "metadata": {"taxonomy": ["Bacteria", "__Fusobacteria", "__Fusobacteriia", "__Fusobacteriales", "__Leptotrichiaceae", "__Leptotrichia"]}},{"id": "Unc014pj", "metadata": {"taxonomy": ["Bacteria", "__Firmicutes", "__Clostridia", "__Clostridiales", "__Ruminococcaceae", "___Eubacterium_coprostanoligenes_group"]}},{"id": "Unc56856", "metadata": {"taxonomy": ["Bacteria", "__Firmicutes", "__Erysipelotrichia", "__Erysipelotrichales", "__Erysipelotrichaceae", "__Erysipelotrichaceae_UCG_006"]}},{"id": "Unc03xpn", "metadata": {"taxonomy": ["Bacteria", "__Firmicutes", "__Clostridia", "__Clostridiales", "__Lachnospiraceae", "__Lachnoclostridium"]}},{"id": "GJ1FOr10", "metadata": {"taxonomy": ["Bacteria", "__Firmicutes", "__Clostridia", "__Clostridiales", "__Eubacteriaceae", "__Pseudoramibacter"]}},{"id": "I6SSpe10", "metadata": {"taxonomy": ["Bacteria", "__Fusobacteria", "__Fusobacteriia", "__Fusobacteriales", "__Leptotrichiaceae", "__Leptotrichia"]}},{"id": "H3LCylin", "metadata": {"taxonomy": ["Bacteria", "__Firmicutes", "__Erysipelotrichia", "__Erysipelotrichales", "__Erysipelotrichaceae", "__Faecalitalea"]}},{"id": "UncPa167", "metadata": {"taxonomy": ["Bacteria", "__Proteobacteria", "__Alphaproteobacteria", "__Rhodobacterales", "__Rhodobacteraceae", "__Paracoccus"]}},{"id": "Unc01nhp", "metadata": {"taxonomy": ["Bacteria", "__Firmicutes", "__Clostridia", "__Clostridiales", "__Ruminococcaceae", "___Eubacterium_coprostanoligenes_group"]}},{"id": "Unc90083", "metadata": {"taxonomy": ["Bacteria", "__Firmicutes", "__Clostridia", "__Clostridiales", "__Ruminococcaceae", "__Ruminococcaceae_UCG_014"]}},{"id": "Unc91427", "metadata": {"taxonomy": ["Bacteria", "__Bacteroidetes", "__Bacteroidia", "__Bacteroidales", "__Porphyromonadaceae", "__Barnesiella"]}},{"id": "Unc00b5e", "metadata": {"taxonomy": ["Bacteria", "__Bacteroidetes", "__Bacteroidia", "__Bacteroidales", "__Prevotellaceae", "__Prevotellaceae_UCG_004"]}},{"id": "Unc01c0o", "metadata": {"taxonomy": ["Bacteria", "__Firmicutes", "__Clostridia", "__Clostridiales", "__Lachnospiraceae", "__Lachnospiraceae_UCG_008"]}},{"id": "GHQLimo9", "metadata": {"taxonomy": ["Bacteria", "__Firmicutes", "__Clostridia", "__Clostridiales", "__Eubacteriaceae", "__Eubacterium"]}},{"id": "Unc04jbn", "metadata": {"taxonomy": ["Bacteria", "__Proteobacteria", "__Alphaproteobacteria", "__Sphingomonadales", "__Sphingomonadaceae", "__Sphingobium"]}},{"id": "Unc70693", "metadata": {"taxonomy": ["Bacteria", "__Firmicutes", "__Erysipelotrichia", "__Erysipelotrichales", "__Erysipelotrichaceae", "__uncultured"]}},{"id": "Unc22314", "metadata": {"taxonomy": ["Bacteria", "__Firmicutes", "__Clostridia", "__Clostridiales", "__Lachnospiraceae", "__Coprococcus_1"]}},{"id": "Unc02z6k", "metadata": {"taxonomy": ["Bacteria", "__Firmicutes", "__Clostridia", "__Clostridiales", "__Lachnospiraceae", "__Oribacterium"]}},{"id": "Unc81011", "metadata": {"taxonomy": ["Bacteria", "__Firmicutes", "__Clostridia", "__Clostridiales", "__Ruminococcaceae", "__Ruminococcaceae_UCG_010"]}},{"id": "Unc05klg", "metadata": {"taxonomy": ["Bacteria", "__Firmicutes", "__Clostridia", "__Clostridiales", "__Lachnospiraceae", "__Catonella"]}},{"id": "Unc018uf", "metadata": {"taxonomy": ["Bacteria", "__Firmicutes", "__Clostridia", "__Clostridiales", "__Lachnospiraceae", "__Fusicatenibacter"]}},{"id": "HZRPisc3", "metadata": {"taxonomy": ["Bacteria", "__Synergistetes", "__Synergistia", "__Synergistales", "__Synergistaceae", "__Pyramidobacter"]}},{"id": "Unc01pk4", "metadata": {"taxonomy": ["Bacteria", "__Bacteroidetes", "__Bacteroidia", "__Bacteroidales", "__Bacteroidaceae", "__Bacteroides"]}},{"id": "Unc00mga", "metadata": {"taxonomy": ["Bacteria", "__Bacteroidetes", "__Bacteroidia", "__Bacteroidales", "__Prevotellaceae", "__Prevotella"]}},{"id": "GFUMa342", "metadata": {"taxonomy": ["Bacteria", "__Proteobacteria", "__Gammaproteobacteria", "__Xanthomonadales", "__Xanthomonadaceae", "__Stenotrophomonas"]}},{"id": "Unc052fp", "metadata": {"taxonomy": ["Bacteria", "__Bacteroidetes", "__Bacteroidia", "__Bacteroidales", "__Porphyromonadaceae", "__Porphyromonas"]}},{"id": "Unc55881", "metadata": {"taxonomy": ["Bacteria", "__Firmicutes", "__Clostridia", "__Clostridiales", "__Ruminococcaceae", "__uncultured"]}},{"id": "Unc00bms", "metadata": {"taxonomy": ["Bacteria", "__Bacteroidetes", "__Bacteroidia", "__Bacteroidales", "__Prevotellaceae", "__Prevotella_7"]}},{"id": "Unc02jdx", "metadata": {"taxonomy": ["Bacteria", "__Firmicutes", "__Clostridia", "__Clostridiales", "__Lachnospiraceae", "__uncultured"]}},{"id": "Unc03w9x", "metadata": {"taxonomy": ["Bacteria", "__Firmicutes", "__Clostridia", "__Clostridiales", "__Ruminococcaceae", "__Ruminococcaceae_UCG_010"]}},{"id": "Unc65074", "metadata": {"taxonomy": ["Bacteria", "__Actinobacteria", "__Coriobacteriia", "__Coriobacteriales", "__Coriobacteriaceae", "__uncultured"]}},{"id": "H0LSpe95", "metadata": {"taxonomy": ["Bacteria", "__Bacteroidetes", "__Bacteroidia", "__Bacteroidales", "__Prevotellaceae", "__Prevotella_7"]}},{"id": "GDWLoli3", "metadata": {"taxonomy": ["Bacteria", "__Firmicutes", "__Bacilli", "__Lactobacillales", "__Lactobacillaceae", "__Pediococcus"]}},{"id": "LcbMuc12", "metadata": {"taxonomy": ["Bacteria", "__Firmicutes", "__Bacilli", "__Lactobacillales", "__Lactobacillaceae", "__Lactobacillus"]}},{"id": "Unc02pau", "metadata": {"taxonomy": ["Bacteria", "__Firmicutes", "__Clostridia", "__Clostridiales", "__Ruminococcaceae", "__Subdoligranulum"]}},{"id": "Unc03dgk", "metadata": {"taxonomy": ["Bacteria", "__Actinobacteria", "__Coriobacteriia", "__Coriobacteriales", "__Coriobacteriaceae", "__Enterorhabdus"]}},{"id": "Unc04d7b", "metadata": {"taxonomy": ["Bacteria", "__Firmicutes", "__Clostridia", "__Clostridiales", "__Lachnospiraceae", "__Lachnospiraceae_UCG_001"]}},{"id": "Unc01q5z", "metadata": {"taxonomy": ["Bacteria", "__Firmicutes", "__Clostridia", "__Clostridiales", "__Lachnospiraceae", "__Lachnospiraceae_ND3007_group"]}},{"id": "Unc01xay", "metadata": {"taxonomy": ["Bacteria", "__Proteobacteria", "__Alphaproteobacteria", "__Sphingomonadales", "__Sphingomonadaceae", "__Sphingomonas"]}},{"id": "I2WSpeci", "metadata": {"taxonomy": ["Bacteria", "__Firmicutes", "__Clostridia", "__Clostridiales", "__Eubacteriaceae", "__Anaerofustis"]}},{"id": "Unc05oic", "metadata": {"taxonomy": ["Bacteria", "__Firmicutes", "__Clostridia", "__Clostridiales", "__Ruminococcaceae", "__Ruminococcaceae_UCG_004"]}},{"id": "GHQSpec3", "metadata": {"taxonomy": ["Bacteria", "__Firmicutes", "__Clostridia", "__Clostridiales", "__Lachnospiraceae", "__Butyrivibrio_2"]}},{"id": "UncPre22", "metadata": {"taxonomy": ["Bacteria", "__Bacteroidetes", "__Bacteroidia", "__Bacteroidales", "__Prevotellaceae", "__Prevotella_2"]}},{"id": "Unc04w5m", "metadata": {"taxonomy": ["Bacteria", "__Verrucomicrobia", "__Opitutae", "__Opitutae_vadinHA64", "__f", "__g"]}},{"id": "Unc01ctt", "metadata": {"taxonomy": ["Bacteria", "__Bacteroidetes", "__Bacteroidia", "__Bacteroidales", "__Bacteroidales_UCG_001", "__g"]}},{"id": "GHQSulci", "metadata": {"taxonomy": ["Bacteria", "__Firmicutes", "__Clostridia", "__Clostridiales", "__Family_XIII", "___Eubacterium_nodatum_group"]}},{"id": "UncTr140", "metadata": {"taxonomy": ["Bacteria", "__Spirochaetae", "__Spirochaetes", "__Spirochaetales", "__Spirochaetaceae", "__Treponema_2"]}},{"id": "Unc05n7t", "metadata": {"taxonomy": ["Bacteria", "__Firmicutes", "__Clostridia", "__Clostridiales", "__Lachnospiraceae", "__Stomatobaculum"]}},{"id": "Unc05sv2", "metadata": {"taxonomy": ["Bacteria", "__Firmicutes", "__Clostridia", "__Clostridiales", "__Ruminococcaceae", "__Anaerotruncus"]}},{"id": "Unc02yql", "metadata": {"taxonomy": ["Bacteria", "__Firmicutes", "__Clostridia", "__Clostridiales", "__Ruminococcaceae", "__Ruminococcaceae_UCG_010"]}},{"id": "GBGDent2", "metadata": {"taxonomy": ["Bacteria", "__Spirochaetae", "__Spirochaetes", "__Spirochaetales", "__Spirochaetaceae", "__Treponema_2"]}},{"id": "GJ1FOral", "metadata": {"taxonomy": ["Bacteria", "__Tenericutes", "__Mollicutes", "__Mollicutes_RF9", "__f", "__g"]}},{"id": "VilBac15", "metadata": {"taxonomy": ["Bacteria", "__Firmicutes", "__Negativicutes", "__Selenomonadales", "__Veillonellaceae", "__Megasphaera"]}},{"id": "Unc05i7p", "metadata": {"taxonomy": ["Bacteria", "__Firmicutes", "__Clostridia", "__Clostridiales", "__Christensenellaceae", "__uncultured"]}},{"id": "UncEub57", "metadata": {"taxonomy": ["Bacteria", "__Firmicutes", "__Clostridia", "__Clostridiales", "__Family_XIII", "__Family_XIII_AD3011_group"]}},{"id": "Unid2410", "metadata": {"taxonomy": ["Bacteria", "__Proteobacteria", "__Epsilonproteobacteria", "__Campylobacterales", "__Campylobacteraceae", "__Campylobacter"]}},{"id": "Unc02pwh", "metadata": {"taxonomy": ["Bacteria", "__Firmicutes", "__Clostridia", "__Clostridiales", "__Lachnospiraceae", "__Blautia"]}},{"id": "Unc04zq9", "metadata": {"taxonomy": ["Bacteria", "__Bacteroidetes", "__Bacteroidia", "__Bacteroidales", "__Porphyromonadaceae", "__Parabacteroides"]}},{"id": "OhbHaem5", "metadata": {"taxonomy": ["Bacteria", "__Proteobacteria", "__Alphaproteobacteria", "__Rhizobiales", "__Brucellaceae", "__Ochrobactrum"]}},{"id": "Unc01i5a", "metadata": {"taxonomy": ["Bacteria", "__Firmicutes", "__Clostridia", "__Clostridiales", "__Christensenellaceae", "__Christensenellaceae_R_7_group"]}},{"id": "Unc004eb", "metadata": {"taxonomy": ["Bacteria", "__Firmicutes", "__Clostridia", "__Clostridiales", "__Ruminococcaceae", "__Ruminococcaceae_UCG_010"]}},{"id": "Unc01179", "metadata": {"taxonomy": ["Bacteria", "__Firmicutes", "__Clostridia", "__Clostridiales", "__Lachnospiraceae", "__Blautia"]}},{"id": "Unc058qx", "metadata": {"taxonomy": ["Bacteria", "__Actinobacteria", "__Actinobacteria", "__Actinomycetales", "__Actinomycetaceae", "__Actinomyces"]}},{"id": "Unc60329", "metadata": {"taxonomy": ["Bacteria", "__Firmicutes", "__Clostridia", "__Clostridiales", "__Clostridiales_vadinBB60_group", "__g"]}},{"id": "Unc02akm", "metadata": {"taxonomy": ["Bacteria", "__Firmicutes", "__Clostridia", "__Clostridiales", "__Ruminococcaceae", "__Ruminococcaceae_UCG_002"]}},{"id": "J4DGenom", "metadata": {"taxonomy": ["Bacteria", "__Actinobacteria", "__Actinobacteria", "__Bifidobacteriales", "__Bifidobacteriaceae", "__Aeriscardovia"]}},{"id": "Unc00vod", "metadata": {"taxonomy": ["Bacteria", "__Firmicutes", "__Erysipelotrichia", "__Erysipelotrichales", "__Erysipelotrichaceae", "__Catenibacterium"]}},{"id": "Unc71175", "metadata": {"taxonomy": ["Bacteria", "__Firmicutes", "__Clostridia", "__Clostridiales", "__Ruminococcaceae", "__Ruminococcaceae_UCG_013"]}},{"id": "Unc62424", "metadata": {"taxonomy": ["Bacteria", "__Firmicutes", "__Negativicutes", "__Selenomonadales", "__Veillonellaceae", "__Allisonella"]}},{"id": "UncPre17", "metadata": {"taxonomy": ["Bacteria", "__Bacteroidetes", "__Bacteroidia", "__Bacteroidales", "__Prevotellaceae", "__Prevotella_7"]}},{"id": "UncPol29", "metadata": {"taxonomy": ["Bacteria", "__Proteobacteria", "__Deltaproteobacteria", "__Myxococcales", "__Polyangiaceae", "__Sorangium"]}},{"id": "Unc01w9w", "metadata": {"taxonomy": ["Bacteria", "__Fusobacteria", "__Fusobacteriia", "__Fusobacteriales", "__Leptotrichiaceae", "__Leptotrichia"]}},{"id": "Unc03v7c", "metadata": {"taxonomy": ["Bacteria", "__Firmicutes", "__Clostridia", "__Clostridiales", "__Lachnospiraceae", "__Roseburia"]}},{"id": "Unc03tvh", "metadata": {"taxonomy": ["Bacteria", "__Firmicutes", "__Clostridia", "__Clostridiales", "__Christensenellaceae", "__Christensenellaceae_R_7_group"]}},{"id": "Unc00ezt", "metadata": {"taxonomy": ["Bacteria", "__Fusobacteria", "__Fusobacteriia", "__Fusobacteriales", "__Fusobacteriaceae", "__Fusobacterium"]}},{"id": "Unc00nbb", "metadata": {"taxonomy": ["Bacteria", "__Proteobacteria", "__Betaproteobacteria", "__Burkholderiales", "__Alcaligenaceae", "__Sutterella"]}},{"id": "GQPGenom", "metadata": {"taxonomy": ["Bacteria", "__Firmicutes", "__Clostridia", "__Clostridiales", "__Lachnospiraceae", "__Stomatobaculum"]}},{"id": "Unc04zlo", "metadata": {"taxonomy": ["Bacteria", "__Firmicutes", "__Clostridia", "__Clostridiales", "__Family_XI", "__Finegoldia"]}},{"id": "Unc03u2r", "metadata": {"taxonomy": ["Bacteria", "__Firmicutes", "__Clostridia", "__Clostridiales", "__Christensenellaceae", "__Christensenellaceae_R_7_group"]}},{"id": "Unc04kmj", "metadata": {"taxonomy": ["Bacteria", "__Proteobacteria", "__Betaproteobacteria", "__Neisseriales", "__Neisseriaceae", "__Neisseria"]}},{"id": "Unc73663", "metadata": {"taxonomy": ["Bacteria", "__Bacteroidetes", "__Bacteroidia", "__Bacteroidales", "__Bacteroidales_S24_7_group", "__g"]}},{"id": "Gt8Me233", "metadata": {"taxonomy": ["Bacteria", "__Cyanobacteria", "__Melainabacteria", "__Gastranaerophilales", "__f", "__g"]}},{"id": "Unc02kng", "metadata": {"taxonomy": ["Bacteria", "__Firmicutes", "__Clostridia", "__Clostridiales", "__Lachnospiraceae", "___Eubacterium_hallii_group"]}},{"id": "MukSpec4", "metadata": {"taxonomy": ["Bacteria", "__Firmicutes", "__Negativicutes", "__Selenomonadales", "__Veillonellaceae", "__uncultured"]}},{"id": "Unc49206", "metadata": {"taxonomy": ["Bacteria", "__Firmicutes", "__Clostridia", "__Clostridiales", "__Lachnospiraceae", "__Lachnospiraceae_NK4A136_group"]}},{"id": "Unc05m27", "metadata": {"taxonomy": ["Bacteria", "__Firmicutes", "__Clostridia", "__Clostridiales", "__Ruminococcaceae", "___Eubacterium_coprostanoligenes_group"]}},{"id": "Unc48286", "metadata": {"taxonomy": ["Bacteria", "__Firmicutes", "__Clostridia", "__Clostridiales", "__Lachnospiraceae", "__Fusicatenibacter"]}},{"id": "Unc02jcp", "metadata": {"taxonomy": ["Bacteria", "__Actinobacteria", "__Actinobacteria", "__Actinomycetales", "__Actinomycetaceae", "__Actinomyces"]}},{"id": "Unc69336", "metadata": {"taxonomy": ["Bacteria", "__Firmicutes", "__Clostridia", "__Clostridiales", "__Family_XIII", "__Mogibacterium"]}},{"id": "GHQSpe19", "metadata": {"taxonomy": ["Bacteria", "__Firmicutes", "__Clostridia", "__Clostridiales", "__Family_XIII", "__Family_XIII_UCG_001"]}},{"id": "Rl0Pic22", "metadata": {"taxonomy": ["Bacteria", "__Proteobacteria", "__Betaproteobacteria", "__Burkholderiales", "__Burkholderiaceae", "__Ralstonia"]}},{"id": "Unc00giw", "metadata": {"taxonomy": ["Bacteria", "__Bacteroidetes", "__Bacteroidia", "__Bacteroidales", "__Bacteroidales_S24_7_group", "__g"]}},{"id": "Unc92642", "metadata": {"taxonomy": ["Bacteria", "__Firmicutes", "__Erysipelotrichia", "__Erysipelotrichales", "__Erysipelotrichaceae", "__Dielma"]}},{"id": "Unc92119", "metadata": {"taxonomy": ["Bacteria", "__Firmicutes", "__Clostridia", "__Clostridiales", "__Ruminococcaceae", "__Ruminococcaceae_UCG_014"]}},{"id": "Unc02nsd", "metadata": {"taxonomy": ["Bacteria", "__Firmicutes", "__Clostridia", "__Clostridiales", "__Lachnospiraceae", "__Johnsonella"]}},{"id": "IJ3Indol", "metadata": {"taxonomy": ["Bacteria", "__Firmicutes", "__Clostridia", "__Clostridiales", "__Lachnospiraceae", "__Moryella"]}},{"id": "Unc02158", "metadata": {"taxonomy": ["Bacteria", "__Cyanobacteria", "__Melainabacteria", "__Gastranaerophilales", "__f", "__g"]}},{"id": "Unc52502", "metadata": {"taxonomy": ["Bacteria", "__Firmicutes", "__Clostridia", "__Clostridiales", "__Ruminococcaceae", "__uncultured"]}},{"id": "HQGDent5", "metadata": {"taxonomy": ["Bacteria", "__Actinobacteria", "__Actinobacteria", "__Bifidobacteriales", "__Bifidobacteriaceae", "__Parascardovia"]}},{"id": "Unc003iu", "metadata": {"taxonomy": ["Bacteria", "__Firmicutes", "__Clostridia", "__Clostridiales", "__Ruminococcaceae", "__Anaerotruncus"]}},{"id": "H0LMican", "metadata": {"taxonomy": ["Bacteria", "__Bacteroidetes", "__Bacteroidia", "__Bacteroidales", "__Prevotellaceae", "__Prevotella"]}},{"id": "Unc76706", "metadata": {"taxonomy": ["Bacteria", "__Firmicutes", "__Clostridia", "__Clostridiales", "__Christensenellaceae", "__Christensenellaceae_R_7_group"]}},{"id": "UncFi265", "metadata": {"taxonomy": ["Bacteria", "__Firmicutes", "__Clostridia", "__Clostridiales", "__Ruminococcaceae", "__uncultured"]}},{"id": "CsrSac32", "metadata": {"taxonomy": ["Bacteria", "__Firmicutes", "__Erysipelotrichia", "__Erysipelotrichales", "__Erysipelotrichaceae", "__Erysipelatoclostridium"]}},{"id": "IA4Xylan", "metadata": {"taxonomy": ["Bacteria", "__Bacteroidetes", "__Bacteroidia", "__Bacteroidales", "__Prevotellaceae", "__Paraprevotella"]}},{"id": "H9LSpe40", "metadata": {"taxonomy": ["Bacteria", "__Bacteroidetes", "__Flavobacteriia", "__Flavobacteriales", "__Flavobacteriaceae", "__Capnocytophaga"]}},{"id": "Gt8Me147", "metadata": {"taxonomy": ["Bacteria", "__Bacteroidetes", "__Bacteroidia", "__Bacteroidales", "__Porphyromonadaceae", "__uncultured"]}},{"id": "Unc02j5n", "metadata": {"taxonomy": ["Bacteria", "__Firmicutes", "__Clostridia", "__Clostridiales", "__Christensenellaceae", "__Christensenellaceae_R_7_group"]}},{"id": "LcbCas62", "metadata": {"taxonomy": ["Bacteria", "__Firmicutes", "__Bacilli", "__Lactobacillales", "__Lactobacillaceae", "__Lactobacillus"]}},{"id": "Unc017xo", "metadata": {"taxonomy": ["Bacteria", "__Tenericutes", "__Mollicutes", "__Mollicutes_RF9", "__f", "__g"]}},{"id": "H0LMulti", "metadata": {"taxonomy": ["Bacteria", "__Bacteroidetes", "__Bacteroidia", "__Bacteroidales", "__Prevotellaceae", "__Prevotella_7"]}},{"id": "Unc00xg6", "metadata": {"taxonomy": ["Bacteria", "__Firmicutes", "__Clostridia", "__Clostridiales", "__Lachnospiraceae", "__Lachnospiraceae_NK4A136_group"]}},{"id": "Unc00pdt", "metadata": {"taxonomy": ["Bacteria", "__Firmicutes", "__Clostridia", "__Clostridiales", "__Lachnospiraceae", "__Howardella"]}},{"id": "Unc023fx", "metadata": {"taxonomy": ["Bacteria", "__Firmicutes", "__Clostridia", "__Clostridiales", "__Clostridiales_vadinBB60_group", "__g"]}},{"id": "Unc024if", "metadata": {"taxonomy": ["Bacteria", "__Elusimicrobia", "__Elusimicrobia", "__Elusimicrobiales", "__Elusimicrobiaceae", "__Elusimicrobium"]}},{"id": "Unc01zy0", "metadata": {"taxonomy": ["Bacteria", "__Firmicutes", "__Bacilli", "__Lactobacillales", "__Streptococcaceae", "__Streptococcus"]}},{"id": "GJ1FOra7", "metadata": {"taxonomy": ["Bacteria", "__Firmicutes", "__Clostridia", "__Clostridiales", "__Lachnospiraceae", "__Johnsonella"]}},{"id": "I88Mits3", "metadata": {"taxonomy": ["Bacteria", "__Firmicutes", "__Erysipelotrichia", "__Erysipelotrichales", "__Erysipelotrichaceae", "__Catenibacterium"]}},{"id": "F8IConc2", "metadata": {"taxonomy": ["Bacteria", "__Proteobacteria", "__Epsilonproteobacteria", "__Campylobacterales", "__Campylobacteraceae", "__Campylobacter"]}},{"id": "Unc02ndv", "metadata": {"taxonomy": ["Bacteria", "__Bacteroidetes", "__Bacteroidia", "__Bacteroidales", "__Porphyromonadaceae", "__Porphyromonas"]}},{"id": "Unc56538", "metadata": {"taxonomy": ["Bacteria", "__Firmicutes", "__Clostridia", "__Clostridiales", "__Ruminococcaceae", "__Ruminococcaceae_UCG_010"]}},{"id": "UncO3535", "metadata": {"taxonomy": ["Bacteria", "__Proteobacteria", "__Betaproteobacteria", "__Burkholderiales", "__Alcaligenaceae", "__Sutterella"]}},{"id": "Unc04p7h", "metadata": {"taxonomy": ["Bacteria", "__Fusobacteria", "__Fusobacteriia", "__Fusobacteriales", "__Fusobacteriaceae", "__Fusobacterium"]}},{"id": "Unc03n60", "metadata": {"taxonomy": ["Bacteria", "__Firmicutes", "__Bacilli", "__Lactobacillales", "__Leuconostocaceae", "__Weissella"]}},{"id": "GZRBOra3", "metadata": {"taxonomy": ["Bacteria", "__Bacteroidetes", "__Bacteroidia", "__Bacteroidales", "__Rikenellaceae", "__Rikenellaceae_RC9_gut_group"]}},{"id": "CsrSp520", "metadata": {"taxonomy": ["Bacteria", "__Firmicutes", "__Clostridia", "__Clostridiales", "__Ruminococcaceae", "__uncultured"]}},{"id": "Unc01ejg", "metadata": {"taxonomy": ["Bacteria", "__Bacteroidetes", "__Bacteroidia", "__Bacteroidales", "__Prevotellaceae", "__Alloprevotella"]}},{"id": "Unc05irm", "metadata": {"taxonomy": ["Bacteria", "__Firmicutes", "__Clostridia", "__Clostridiales", "__Family_XIII", "__Family_XIII_AD3011_group"]}},{"id": "UncJohns", "metadata": {"taxonomy": ["Bacteria", "__Firmicutes", "__Clostridia", "__Clostridiales", "__Lachnospiraceae", "__Johnsonella"]}},{"id": "UncPr653", "metadata": {"taxonomy": ["Bacteria", "__Proteobacteria", "__Deltaproteobacteria", "__Desulfovibrionales", "__Desulfomicrobiaceae", "__Desulfoplanes"]}},{"id": "GWMLon17", "metadata": {"taxonomy": ["Bacteria", "__Actinobacteria", "__Actinobacteria", "__Bifidobacteriales", "__Bifidobacteriaceae", "__Bifidobacterium"]}},{"id": "GBGGenom", "metadata": {"taxonomy": ["Bacteria", "__Spirochaetae", "__Spirochaetes", "__Spirochaetales", "__Spirochaetaceae", "__Treponema_2"]}},{"id": "Unc64978", "metadata": {"taxonomy": ["Bacteria", "__Actinobacteria", "__Coriobacteriia", "__Coriobacteriales", "__Coriobacteriaceae", "__Adlercreutzia"]}},{"id": "Unc64410", "metadata": {"taxonomy": ["Bacteria", "__Firmicutes", "__Clostridia", "__Clostridiales", "__Christensenellaceae", "__Christensenellaceae_R_7_group"]}},{"id": "Unc006jo", "metadata": {"taxonomy": ["Bacteria", "__Firmicutes", "__Clostridia", "__Clostridiales", "__Lachnospiraceae", "___Ruminococcus_torques_group"]}},{"id": "UncCl401", "metadata": {"taxonomy": ["Bacteria", "__Firmicutes", "__Clostridia", "__Clostridiales", "__Ruminococcaceae", "__Ruminiclostridium_1"]}},{"id": "UncO1674", "metadata": {"taxonomy": ["Bacteria", "__Firmicutes", "__Negativicutes", "__Selenomonadales", "__Veillonellaceae", "__Megasphaera"]}},{"id": "Unc03b0p", "metadata": {"taxonomy": ["Bacteria", "__Proteobacteria", "__Alphaproteobacteria", "__Rhodospirillales", "__Rhodospirillaceae", "__uncultured"]}},{"id": "Unc16803", "metadata": {"taxonomy": ["Bacteria", "__Bacteroidetes", "__Bacteroidia", "__Bacteroidales", "__Bacteroidales_S24_7_group", "__g"]}},{"id": "Unc04f12", "metadata": {"taxonomy": ["Bacteria", "__Proteobacteria", "__Betaproteobacteria", "__Burkholderiales", "__Alcaligenaceae", "__Sutterella"]}},{"id": "Unc054m4", "metadata": {"taxonomy": ["Bacteria", "__Firmicutes", "__Clostridia", "__Clostridiales", "__Ruminococcaceae", "__Flavonifractor"]}},{"id": "Unc00v6f", "metadata": {"taxonomy": ["Bacteria", "__Bacteroidetes", "__Bacteroidia", "__Bacteroidales", "__Bacteroidales_S24_7_group", "__g"]}},{"id": "I97Lenta", "metadata": {"taxonomy": ["Bacteria", "__Actinobacteria", "__Coriobacteriia", "__Coriobacteriales", "__Coriobacteriaceae", "__Eggerthella"]}},{"id": "GJ6Mage7", "metadata": {"taxonomy": ["Bacteria", "__Actinobacteria", "__Coriobacteriia", "__Coriobacteriales", "__Coriobacteriaceae", "__Olsenella"]}},{"id": "H5JValv3", "metadata": {"taxonomy": ["Bacteria", "__Proteobacteria", "__Gammaproteobacteria", "__Cardiobacteriales", "__Cardiobacteriaceae", "__Cardiobacterium"]}},{"id": "UncGranu", "metadata": {"taxonomy": ["Bacteria", "__Firmicutes", "__Bacilli", "__Lactobacillales", "__Carnobacteriaceae", "__Granulicatella"]}},{"id": "Unc019sq", "metadata": {"taxonomy": ["Bacteria", "__Bacteroidetes", "__Bacteroidia", "__Bacteroidales", "__Prevotellaceae", "__Alloprevotella"]}},{"id": "Unc02zd0", "metadata": {"taxonomy": ["Bacteria", "__Firmicutes", "__Erysipelotrichia", "__Erysipelotrichales", "__Erysipelotrichaceae", "__Candidatus_Stoquefichus"]}},{"id": "GHBSpec8", "metadata": {"taxonomy": ["Bacteria", "__Firmicutes", "__Clostridia", "__Clostridiales", "__Defluviitaleaceae", "__Defluviitaleaceae_UCG_011"]}},{"id": "Unc016z8", "metadata": {"taxonomy": ["Bacteria", "__Verrucomicrobia", "__Verrucomicrobiae", "__Verrucomicrobiales", "__Verrucomicrobiaceae", "__Akkermansia"]}},{"id": "Unc02n9z", "metadata": {"taxonomy": ["Bacteria", "__Firmicutes", "__Clostridia", "__Clostridiales", "__Ruminococcaceae", "__Ruminococcus_2"]}},{"id": "Unc00mq3", "metadata": {"taxonomy": ["Bacteria", "__Bacteroidetes", "__Bacteroidia", "__Bacteroidales", "__Prevotellaceae", "__uncultured"]}},{"id": "Unc010xg", "metadata": {"taxonomy": ["Bacteria", "__Firmicutes", "__Clostridia", "__Clostridiales", "__Lachnospiraceae", "__Lachnospiraceae_UCG_001"]}},{"id": "UncLa196", "metadata": {"taxonomy": ["Bacteria", "__Firmicutes", "__Clostridia", "__Clostridiales", "__Lachnospiraceae", "__Oribacterium"]}},{"id": "Unc01jjb", "metadata": {"taxonomy": ["Bacteria", "__Firmicutes", "__Clostridia", "__Clostridiales", "__Lachnospiraceae", "___Eubacterium_oxidoreducens_group"]}},{"id": "Unc03y4v", "metadata": {"taxonomy": ["Bacteria", "__Firmicutes", "__Clostridia", "__Clostridiales", "__Lachnospiraceae", "__Lachnospiraceae_ND3007_group"]}},{"id": "H9MBac19", "metadata": {"taxonomy": ["Bacteria", "__Firmicutes", "__Clostridia", "__Clostridiales", "__Ruminococcaceae", "__Anaerotruncus"]}},{"id": "Unc00okm", "metadata": {"taxonomy": ["Bacteria", "__Bacteroidetes", "__Bacteroidia", "__Bacteroidales", "__Bacteroidales_S24_7_group", "__g"]}},{"id": "Unide146", "metadata": {"taxonomy": ["Bacteria", "__Proteobacteria", "__Deltaproteobacteria", "__Desulfovibrionales", "__Desulfovibrionaceae", "__Bilophila"]}},{"id": "Unc05o9h", "metadata": {"taxonomy": ["Bacteria", "__Firmicutes", "__Clostridia", "__Clostridiales", "__Ruminococcaceae", "__Ruminococcaceae_UCG_005"]}},{"id": "Unc03fxn", "metadata": {"taxonomy": ["Bacteria", "__Firmicutes", "__Clostridia", "__Clostridiales", "__Ruminococcaceae", "__Ruminococcaceae_UCG_010"]}},{"id": "Unc04w2e", "metadata": {"taxonomy": ["Bacteria", "__Bacteroidetes", "__Bacteroidia", "__Bacteroidales", "__Bacteroidales_S24_7_group", "__g"]}},{"id": "Unc018pi", "metadata": {"taxonomy": ["Bacteria", "__Firmicutes", "__Clostridia", "__Clostridiales", "__Clostridiales_vadinBB60_group", "__g"]}},{"id": "HXVAdha9", "metadata": {"taxonomy": ["Bacteria", "__Proteobacteria", "__Alphaproteobacteria", "__Rhizobiales", "__Methylobacteriaceae", "__Methylobacterium"]}},{"id": "Unc00y0n", "metadata": {"taxonomy": ["Bacteria", "__Bacteroidetes", "__Bacteroidia", "__Bacteroidales", "__Rikenellaceae", "__Rikenellaceae_RC9_gut_group"]}},{"id": "Unc91512", "metadata": {"taxonomy": ["Bacteria", "__Firmicutes", "__Negativicutes", "__Selenomonadales", "__Veillonellaceae", "__Dialister"]}},{"id": "UncO9844", "metadata": {"taxonomy": ["Bacteria", "__Firmicutes", "__Clostridia", "__Clostridiales", "__Family_XIII", "__Family_XIII_AD3011_group"]}},{"id": "Unc84292", "metadata": {"taxonomy": ["Bacteria", "__Firmicutes", "__Clostridia", "__Clostridiales", "__Ruminococcaceae", "__Ruminococcus_2"]}},{"id": "Unc91440", "metadata": {"taxonomy": ["Bacteria", "__Firmicutes", "__Clostridia", "__Clostridiales", "__Lachnospiraceae", "__uncultured"]}},{"id": "UncBulle", "metadata": {"taxonomy": ["Bacteria", "__Firmicutes", "__Erysipelotrichia", "__Erysipelotrichales", "__Erysipelotrichaceae", "__Bulleidia"]}},{"id": "Unc00low", "metadata": {"taxonomy": ["Bacteria", "__Spirochaetae", "__Spirochaetes", "__Spirochaetales", "__Spirochaetaceae", "__Treponema_2"]}},{"id": "Unc02159", "metadata": {"taxonomy": ["Bacteria", "__Actinobacteria", "__Coriobacteriia", "__Coriobacteriales", "__Coriobacteriaceae", "__uncultured"]}},{"id": "I7QCurt2", "metadata": {"taxonomy": ["Bacteria", "__Actinobacteria", "__Coriobacteriia", "__Coriobacteriales", "__Coriobacteriaceae", "__Cryptobacterium"]}},{"id": "Unc91015", "metadata": {"taxonomy": ["Bacteria", "__Firmicutes", "__Clostridia", "__Clostridiales", "__Lachnospiraceae", "__Lachnoclostridium"]}},{"id": "Unc01ll8", "metadata": {"taxonomy": ["Bacteria", "__Firmicutes", "__Clostridia", "__Clostridiales", "__Christensenellaceae", "__Christensenellaceae_R_7_group"]}},{"id": "Unc64070", "metadata": {"taxonomy": ["Bacteria", "__Lentisphaerae", "__Lentisphaeria", "__Victivallales", "__vadinBE97", "__g"]}},{"id": "UncM5880", "metadata": {"taxonomy": ["Archaea", "__Euryarchaeota", "__Methanobacteria", "__Methanobacteriales", "__Methanobacteriaceae", "__Methanobrevibacter"]}},{"id": "Unc035vh", "metadata": {"taxonomy": ["Bacteria", "__Firmicutes", "__Clostridia", "__Clostridiales", "__Ruminococcaceae", "__uncultured"]}},{"id": "Unc00jqy", "metadata": {"taxonomy": ["Bacteria", "__Bacteroidetes", "__Bacteroidia", "__Bacteroidales", "__Prevotellaceae", "__Prevotella"]}},{"id": "Unc52059", "metadata": {"taxonomy": ["Bacteria", "__Firmicutes", "__Clostridia", "__Clostridiales", "__Ruminococcaceae", "__Anaerotruncus"]}},{"id": "I1FDiver", "metadata": {"taxonomy": ["Bacteria", "__Firmicutes", "__Clostridia", "__Clostridiales", "__Family_XIII", "__Mogibacterium"]}},{"id": "Gt8Met73", "metadata": {"taxonomy": ["Bacteria", "__Proteobacteria", "__Betaproteobacteria", "__Burkholderiales", "__Alcaligenaceae", "__Sutterella"]}},{"id": "Unc0104k", "metadata": {"taxonomy": ["Bacteria", "__Firmicutes", "__Clostridia", "__Clostridiales", "__Ruminococcaceae", "__Anaerotruncus"]}},{"id": "UncTre61", "metadata": {"taxonomy": ["Bacteria", "__Spirochaetae", "__Spirochaetes", "__Spirochaetales", "__Spirochaetaceae", "__Treponema_2"]}},{"id": "UncR3909", "metadata": {"taxonomy": ["Bacteria", "__Firmicutes", "__Clostridia", "__Clostridiales", "__Ruminococcaceae", "__uncultured"]}},{"id": "Ol8Genom", "metadata": {"taxonomy": ["Bacteria", "__Actinobacteria", "__Coriobacteriia", "__Coriobacteriales", "__Coriobacteriaceae", "__Olsenella"]}},{"id": "H0LInte5", "metadata": {"taxonomy": ["Bacteria", "__Bacteroidetes", "__Bacteroidia", "__Bacteroidales", "__Prevotellaceae", "__Prevotella"]}},{"id": "Unc01g22", "metadata": {"taxonomy": ["Bacteria", "__Bacteroidetes", "__Flavobacteriia", "__Flavobacteriales", "__Flavobacteriaceae", "__Capnocytophaga"]}},{"id": "Unc010l0", "metadata": {"taxonomy": ["Bacteria", "__Firmicutes", "__Clostridia", "__Clostridiales", "__Lachnospiraceae", "__Lachnoclostridium_12"]}},{"id": "Unc00t43", "metadata": {"taxonomy": ["Bacteria", "__Firmicutes", "__Clostridia", "__Clostridiales", "__Lachnospiraceae", "__Lachnospiraceae_NK4A136_group"]}},{"id": "Unc81236", "metadata": {"taxonomy": ["Bacteria", "__Firmicutes", "__Clostridia", "__Clostridiales", "__Ruminococcaceae", "__Ruminococcaceae_UCG_014"]}},{"id": "Unc05d9k", "metadata": {"taxonomy": ["Bacteria", "__Bacteroidetes", "__Bacteroidia", "__Bacteroidales", "__Rikenellaceae", "__Alistipes"]}},{"id": "Unc01n0g", "metadata": {"taxonomy": ["Bacteria", "__Bacteroidetes", "__Bacteroidia", "__Bacteroidales", "__Porphyromonadaceae", "__Odoribacter"]}},{"id": "Unc01w0v", "metadata": {"taxonomy": ["Bacteria", "__Firmicutes", "__Clostridia", "__Clostridiales", "__Ruminococcaceae", "__Subdoligranulum"]}},{"id": "Rm0Bac15", "metadata": {"taxonomy": ["Bacteria", "__Firmicutes", "__Clostridia", "__Clostridiales", "__Ruminococcaceae", "__Candidatus_Soleaferrea"]}},{"id": "I52Minu3", "metadata": {"taxonomy": ["Bacteria", "__Firmicutes", "__Clostridia", "__Clostridiales", "__Christensenellaceae", "__Christensenella"]}},{"id": "Unc02esj", "metadata": {"taxonomy": ["Bacteria", "__Firmicutes", "__Clostridia", "__Clostridiales", "__Ruminococcaceae", "__Ruminococcus_1"]}},{"id": "H0HSpe11", "metadata": {"taxonomy": ["Bacteria", "__Tenericutes", "__Mollicutes", "__Mycoplasmatales", "__Mycoplasmataceae", "__Mycoplasma"]}},{"id": "Unc73937", "metadata": {"taxonomy": ["Bacteria", "__Firmicutes", "__Clostridia", "__Clostridiales", "__Lachnospiraceae", "__Lachnospiraceae_NK4A136_group"]}},{"id": "Unc52498", "metadata": {"taxonomy": ["Bacteria", "__Firmicutes", "__Clostridia", "__Clostridiales", "__Ruminococcaceae", "__uncultured"]}},{"id": "Unc016cd", "metadata": {"taxonomy": ["Bacteria", "__Firmicutes", "__Clostridia", "__Clostridiales", "__Ruminococcaceae", "__Anaerofilum"]}},{"id": "Unc02kju", "metadata": {"taxonomy": ["Bacteria", "__Firmicutes", "__Clostridia", "__Clostridiales", "__Ruminococcaceae", "__Ruminococcus_1"]}},{"id": "Unc01pz8", "metadata": {"taxonomy": ["Bacteria", "__Firmicutes", "__Clostridia", "__Clostridiales", "__Ruminococcaceae", "__Ruminococcus_1"]}},{"id": "GW6Gin28", "metadata": {"taxonomy": ["Bacteria", "__Bacteroidetes", "__Bacteroidia", "__Bacteroidales", "__Porphyromonadaceae", "__Porphyromonas"]}},{"id": "Unc007c8", "metadata": {"taxonomy": ["Bacteria", "__Firmicutes", "__Clostridia", "__Clostridiales", "__Ruminococcaceae", "__uncultured"]}},{"id": "Unc58074", "metadata": {"taxonomy": ["Bacteria", "__Firmicutes", "__Clostridia", "__Clostridiales", "__Christensenellaceae", "__Christensenellaceae_R_7_group"]}},{"id": "Unc01x1k", "metadata": {"taxonomy": ["Bacteria", "__Firmicutes", "__Clostridia", "__Clostridiales", "__Ruminococcaceae", "___Eubacterium_coprostanoligenes_group"]}},{"id": "UncAna14", "metadata": {"taxonomy": ["Bacteria", "__Firmicutes", "__Clostridia", "__Clostridiales", "__Family_XIII", "__Family_XIII_UCG_001"]}},{"id": "Unc03uw6", "metadata": {"taxonomy": ["Bacteria", "__Firmicutes", "__Clostridia", "__Clostridiales", "__Ruminococcaceae", "__Ruminiclostridium_5"]}},{"id": "A6BStoq4", "metadata": {"taxonomy": ["Bacteria", "__Firmicutes", "__Erysipelotrichia", "__Erysipelotrichales", "__Erysipelotrichaceae", "__Erysipelatoclostridium"]}},{"id": "GG7Zoog2", "metadata": {"taxonomy": ["Bacteria", "__Bacteroidetes", "__Bacteroidia", "__Bacteroidales", "__Bacteroidaceae", "__Bacteroides"]}},{"id": "Unc05mei", "metadata": {"taxonomy": ["Bacteria", "__Firmicutes", "__Clostridia", "__Clostridiales", "__Clostridiales_vadinBB60_group", "__g"]}},{"id": "Unc00m3k", "metadata": {"taxonomy": ["Bacteria", "__Firmicutes", "__Negativicutes", "__Selenomonadales", "__Acidaminococcaceae", "__Phascolarctobacterium"]}},{"id": "F1NPu182", "metadata": {"taxonomy": ["Bacteria", "__Proteobacteria", "__Gammaproteobacteria", "__Pseudomonadales", "__Pseudomonadaceae", "__Pseudomonas"]}},{"id": "UncO5247", "metadata": {"taxonomy": ["Bacteria", "__Firmicutes", "__Clostridia", "__Clostridiales", "__Ruminococcaceae", "__uncultured"]}},{"id": "Unc05olb", "metadata": {"taxonomy": ["Bacteria", "__Firmicutes", "__Clostridia", "__Clostridiales", "__Ruminococcaceae", "__Ruminiclostridium_6"]}},{"id": "Unc0163x", "metadata": {"taxonomy": ["Bacteria", "__Firmicutes", "__Clostridia", "__Clostridiales", "__Lachnospiraceae", "__uncultured"]}},{"id": "Unc058h7", "metadata": {"taxonomy": ["Bacteria", "__Firmicutes", "__Clostridia", "__Clostridiales", "__Ruminococcaceae", "__Ruminococcaceae_UCG_014"]}},{"id": "Unc86145", "metadata": {"taxonomy": ["Bacteria", "__Firmicutes", "__Clostridia", "__Clostridiales", "__Family_XI", "__Peptoniphilus"]}},{"id": "Unc46088", "metadata": {"taxonomy": ["Bacteria", "__Bacteroidetes", "__Bacteroidia", "__Bacteroidales", "__Rikenellaceae", "__Rikenellaceae_RC9_gut_group"]}},{"id": "Unc00nm1", "metadata": {"taxonomy": ["Bacteria", "__Bacteroidetes", "__Bacteroidia", "__Bacteroidales", "__Bacteroidales_S24_7_group", "__g"]}},{"id": "Unc81447", "metadata": {"taxonomy": ["Bacteria", "__Firmicutes", "__Clostridia", "__Clostridiales", "__Ruminococcaceae", "__Oscillibacter"]}},{"id": "PykSpeci", "metadata": {"taxonomy": ["Bacteria", "__Bacteroidetes", "__Bacteroidia", "__Bacteroidales", "__Rikenellaceae", "__Rikenellaceae_RC9_gut_group"]}},{"id": "Unc23460", "metadata": {"taxonomy": ["Bacteria", "__Firmicutes", "__Clostridia", "__Clostridiales", "__Lachnospiraceae", "__Anaerostipes"]}},{"id": "H0HFalco", "metadata": {"taxonomy": ["Bacteria", "__Tenericutes", "__Mollicutes", "__Mycoplasmatales", "__Mycoplasmataceae", "__Mycoplasma"]}},{"id": "Unc05rww", "metadata": {"taxonomy": ["Bacteria", "__Bacteroidetes", "__Bacteroidia", "__Bacteroidales", "__Prevotellaceae", "__Prevotella_7"]}},{"id": "UncO9926", "metadata": {"taxonomy": ["Bacteria", "__Firmicutes", "__Negativicutes", "__Selenomonadales", "__Veillonellaceae", "__Veillonella"]}},{"id": "SrBacte6", "metadata": {"taxonomy": ["Bacteria", "__SR1_Absconditabacteria_", "__c", "__o", "__f", "__g"]}},{"id": "Unc03are", "metadata": {"taxonomy": ["Bacteria", "__Bacteroidetes", "__Cytophagia", "__Cytophagales", "__Cytophagaceae", "__Spirosoma"]}},{"id": "HQVSpec4", "metadata": {"taxonomy": ["Bacteria", "__Firmicutes", "__Clostridia", "__Clostridiales", "__Ruminococcaceae", "__Anaerotruncus"]}},{"id": "GBGSpe44", "metadata": {"taxonomy": ["Bacteria", "__Spirochaetae", "__Spirochaetes", "__Spirochaetales", "__Spirochaetaceae", "__Treponema_2"]}},{"id": "Unc02jbi", "metadata": {"taxonomy": ["Bacteria", "__Bacteroidetes", "__Bacteroidia", "__Bacteroidales", "__Prevotellaceae", "__Alloprevotella"]}},{"id": "Unc053du", "metadata": {"taxonomy": ["Bacteria", "__Bacteroidetes", "__Bacteroidia", "__Bacteroidales", "__Rikenellaceae", "__Alistipes"]}},{"id": "Unc033cy", "metadata": {"taxonomy": ["Bacteria", "__Firmicutes", "__Clostridia", "__Clostridiales", "__Christensenellaceae", "__Christensenellaceae_R_7_group"]}},{"id": "H0LEnoec", "metadata": {"taxonomy": ["Bacteria", "__Bacteroidetes", "__Bacteroidia", "__Bacteroidales", "__Prevotellaceae", "__Prevotella_7"]}},{"id": "UncLep37", "metadata": {"taxonomy": ["Bacteria", "__Fusobacteria", "__Fusobacteriia", "__Fusobacteriales", "__Leptotrichiaceae", "__Leptotrichia"]}},{"id": "Unc030yl", "metadata": {"taxonomy": ["Bacteria", "__Firmicutes", "__Clostridia", "__Clostridiales", "__Family_XI", "__Anaerococcus"]}},{"id": "Unc04h2b", "metadata": {"taxonomy": ["Bacteria", "__Fusobacteria", "__Fusobacteriia", "__Fusobacteriales", "__Leptotrichiaceae", "__Oceanivirga"]}},{"id": "Gt8Me232", "metadata": {"taxonomy": ["Bacteria", "__Firmicutes", "__Clostridia", "__Clostridiales", "__Ruminococcaceae", "__Ruminococcaceae_UCG_010"]}},{"id": "UncPre46", "metadata": {"taxonomy": ["Bacteria", "__Bacteroidetes", "__Bacteroidia", "__Bacteroidales", "__uncultured", "__g"]}},{"id": "H0LSpe13", "metadata": {"taxonomy": ["Bacteria", "__Bacteroidetes", "__Bacteroidia", "__Bacteroidales", "__Prevotellaceae", "__Prevotella"]}},{"id": "Unc02uq6", "metadata": {"taxonomy": ["Bacteria", "__Proteobacteria", "__Gammaproteobacteria", "__Cardiobacteriales", "__Cardiobacteriaceae", "__uncultured"]}},{"id": "UncO8782", "metadata": {"taxonomy": ["Bacteria", "__Firmicutes", "__Clostridia", "__Clostridiales", "__Lachnospiraceae", "__Lachnospiraceae_UCG_010"]}},{"id": "G7WHuG28", "metadata": {"taxonomy": ["Bacteria", "__Firmicutes", "__Clostridia", "__Clostridiales", "__Ruminococcaceae", "__uncultured"]}},{"id": "Unc38399", "metadata": {"taxonomy": ["Bacteria", "__Firmicutes", "__Clostridia", "__Clostridiales", "__Ruminococcaceae", "__Ruminococcaceae_NK4A214_group"]}},{"id": "I2ESpe15", "metadata": {"taxonomy": ["Bacteria", "__Fusobacteria", "__Fusobacteriia", "__Fusobacteriales", "__Fusobacteriaceae", "__Fusobacterium"]}},{"id": "Unc03img", "metadata": {"taxonomy": ["Bacteria", "__Bacteroidetes", "__Bacteroidia", "__Bacteroidales", "__Bacteroidales_S24_7_group", "__g"]}},{"id": "Unc054w0", "metadata": {"taxonomy": ["Bacteria", "__Fusobacteria", "__Fusobacteriia", "__Fusobacteriales", "__Fusobacteriaceae", "__Fusobacterium"]}},{"id": "Unc01e6u", "metadata": {"taxonomy": ["Bacteria", "__Firmicutes", "__Clostridia", "__Clostridiales", "__Ruminococcaceae", "__Ruminiclostridium_5"]}},{"id": "Unc019wl", "metadata": {"taxonomy": ["Bacteria", "__Firmicutes", "__Clostridia", "__Clostridiales", "__Ruminococcaceae", "__Subdoligranulum"]}},{"id": "H0LDen16", "metadata": {"taxonomy": ["Bacteria", "__Bacteroidetes", "__Bacteroidia", "__Bacteroidales", "__Prevotellaceae", "__Prevotella_7"]}},{"id": "Unc85953", "metadata": {"taxonomy": ["Bacteria", "__Firmicutes", "__Clostridia", "__Clostridiales", "__Lachnospiraceae", "__Lachnoclostridium"]}},{"id": "Unc57013", "metadata": {"taxonomy": ["Bacteria", "__Firmicutes", "__Clostridia", "__Clostridiales", "__Christensenellaceae", "__Christensenellaceae_R_7_group"]}},{"id": "Unc03p0t", "metadata": {"taxonomy": ["Bacteria", "__Bacteroidetes", "__Bacteroidia", "__Bacteroidales", "__Bacteroidales_S24_7_group", "__g"]}},{"id": "Unc04x9p", "metadata": {"taxonomy": ["Bacteria", "__Firmicutes", "__Clostridia", "__Clostridiales", "__Lachnospiraceae", "___Eubacterium_ventriosum_group"]}},{"id": "H0LBaro6", "metadata": {"taxonomy": ["Bacteria", "__Bacteroidetes", "__Bacteroidia", "__Bacteroidales", "__Prevotellaceae", "__Prevotella_7"]}},{"id": "Unc03vc4", "metadata": {"taxonomy": ["Bacteria", "__Firmicutes", "__Clostridia", "__Clostridiales", "__Lachnospiraceae", "__Roseburia"]}},{"id": "Unc01zba", "metadata": {"taxonomy": ["Bacteria", "__Firmicutes", "__Clostridia", "__Clostridiales", "__Lachnospiraceae", "__Lachnospiraceae_UCG_008"]}},{"id": "GLWSpe11", "metadata": {"taxonomy": ["Bacteria", "__Proteobacteria", "__Deltaproteobacteria", "__Desulfobacterales", "__Desulfobulbaceae", "__Desulfobulbus"]}},{"id": "Unc02ee9", "metadata": {"taxonomy": ["Bacteria", "__Firmicutes", "__Clostridia", "__Clostridiales", "__Lachnospiraceae", "__Lachnospira"]}},{"id": "Unc99995", "metadata": {"taxonomy": ["Bacteria", "__Firmicutes", "__Clostridia", "__Clostridiales", "__Christensenellaceae", "__Christensenellaceae_R_7_group"]}},{"id": "Unc97262", "metadata": {"taxonomy": ["Bacteria", "__Firmicutes", "__Clostridia", "__Clostridiales", "__Ruminococcaceae", "__Ruminiclostridium_9"]}},{"id": "Unc00y7e", "metadata": {"taxonomy": ["Bacteria", "__Firmicutes", "__Clostridia", "__Clostridiales", "__Lachnospiraceae", "___Eubacterium_rectale_group"]}},{"id": "Unc035y9", "metadata": {"taxonomy": ["Bacteria", "__Bacteroidetes", "__Bacteroidia", "__Bacteroidales", "__Rikenellaceae", "__Alistipes"]}},{"id": "Unc036iu", "metadata": {"taxonomy": ["Bacteria", "__Firmicutes", "__Clostridia", "__Clostridiales", "__Ruminococcaceae", "__Ruminococcaceae_UCG_010"]}},{"id": "Unc01w4g", "metadata": {"taxonomy": ["Bacteria", "__Firmicutes", "__Clostridia", "__Clostridiales", "__Ruminococcaceae", "__Faecalibacterium"]}},{"id": "Unc04w4q", "metadata": {"taxonomy": ["Bacteria", "__Firmicutes", "__Clostridia", "__Clostridiales", "__Clostridiales_vadinBB60_group", "__g"]}},{"id": "HHFAbsc3", "metadata": {"taxonomy": ["Bacteria", "__Bacteroidetes", "__Bacteroidia", "__Bacteroidales", "__Bacteroidales_Incertae_Sedis", "__Phocaeicola"]}},{"id": "Unc03evh", "metadata": {"taxonomy": ["Bacteria", "__Firmicutes", "__Clostridia", "__Clostridiales", "__Ruminococcaceae", "__Anaerotruncus"]}},{"id": "Unc46836", "metadata": {"taxonomy": ["Bacteria", "__Firmicutes", "__Clostridia", "__Clostridiales", "__Lachnospiraceae", "__uncultured"]}},{"id": "UncTr110", "metadata": {"taxonomy": ["Bacteria", "__Spirochaetae", "__Spirochaetes", "__Spirochaetales", "__Spirochaetaceae", "__Treponema_2"]}},{"id": "Unc01f0v", "metadata": {"taxonomy": ["Bacteria", "__Firmicutes", "__Clostridia", "__Clostridiales", "__Ruminococcaceae", "___Eubacterium_coprostanoligenes_group"]}},{"id": "Unc0115d", "metadata": {"taxonomy": ["Bacteria", "__Firmicutes", "__Clostridia", "__Clostridiales", "__Ruminococcaceae", "__uncultured"]}},{"id": "GJFBac89", "metadata": {"taxonomy": ["Bacteria", "__Firmicutes", "__Erysipelotrichia", "__Erysipelotrichales", "__Erysipelotrichaceae", "__uncultured"]}},{"id": "H0LShah2", "metadata": {"taxonomy": ["Bacteria", "__Bacteroidetes", "__Bacteroidia", "__Bacteroidales", "__Prevotellaceae", "__Prevotella_2"]}},{"id": "Unc0571u", "metadata": {"taxonomy": ["Bacteria", "__Firmicutes", "__Erysipelotrichia", "__Erysipelotrichales", "__Erysipelotrichaceae", "__Holdemanella"]}},{"id": "Unc04o1j", "metadata": {"taxonomy": ["Bacteria", "__Actinobacteria", "__Actinobacteria", "__Corynebacteriales", "__Corynebacteriaceae", "__Corynebacterium"]}},{"id": "UncG3786", "metadata": {"taxonomy": ["Bacteria", "__Proteobacteria", "__Gammaproteobacteria", "__Enterobacteriales", "__Enterobacteriaceae", "__Escherichia_Shigella"]}},{"id": "GBGSp109", "metadata": {"taxonomy": ["Bacteria", "__Spirochaetae", "__Spirochaetes", "__Spirochaetales", "__Spirochaetaceae", "__Treponema_2"]}},{"id": "I6LElk91", "metadata": {"taxonomy": ["Bacteria", "__Proteobacteria", "__Alphaproteobacteria", "__Rhizobiales", "__Bradyrhizobiaceae", "__Bradyrhizobium"]}},{"id": "UncLa133", "metadata": {"taxonomy": ["Bacteria", "__Firmicutes", "__Clostridia", "__Clostridiales", "__Lachnospiraceae", "__Lachnospiraceae_NK3A20_group"]}},{"id": "Unc17168", "metadata": {"taxonomy": ["Bacteria", "__Firmicutes", "__Clostridia", "__Clostridiales", "__Family_XIII", "__uncultured"]}},{"id": "Unc01qt1", "metadata": {"taxonomy": ["Bacteria", "__Firmicutes", "__Clostridia", "__Clostridiales", "__Ruminococcaceae", "__Ruminococcus_1"]}},{"id": "Unc01nzf", "metadata": {"taxonomy": ["Bacteria", "__Firmicutes", "__Clostridia", "__Clostridiales", "__Clostridiaceae_1", "__Clostridium_sensu_stricto_1"]}},{"id": "Unc00n8b", "metadata": {"taxonomy": ["Bacteria", "__Firmicutes", "__Clostridia", "__Clostridiales", "__Clostridiales_vadinBB60_group", "__g"]}},{"id": "Unc0195f", "metadata": {"taxonomy": ["Bacteria", "__Actinobacteria", "__Actinobacteria", "__Micrococcales", "__Micrococcaceae", "__Rothia"]}},{"id": "UncO2108", "metadata": {"taxonomy": ["Bacteria", "__Firmicutes", "__Negativicutes", "__Selenomonadales", "__Veillonellaceae", "__Megamonas"]}},{"id": "Unc74246", "metadata": {"taxonomy": ["Bacteria", "__Firmicutes", "__Clostridia", "__Clostridiales", "__Christensenellaceae", "__Christensenellaceae_R_7_group"]}},{"id": "Unc00xi0", "metadata": {"taxonomy": ["Bacteria", "__Bacteroidetes", "__Bacteroidia", "__Bacteroidales", "__Rikenellaceae", "__Alistipes"]}},{"id": "H7XBact7", "metadata": {"taxonomy": ["Bacteria", "__Bacteroidetes", "__Bacteroidia", "__Bacteroidales", "__Bacteroidales_S24_7_group", "__g"]}},{"id": "Unc02nme", "metadata": {"taxonomy": ["Bacteria", "__Firmicutes", "__Clostridia", "__Clostridiales", "__Christensenellaceae", "__Christensenellaceae_R_7_group"]}},{"id": "Unc01w4o", "metadata": {"taxonomy": ["Bacteria", "__Actinobacteria", "__Coriobacteriia", "__Coriobacteriales", "__Coriobacteriaceae", "__Collinsella"]}},{"id": "Unc03l66", "metadata": {"taxonomy": ["Bacteria", "__Firmicutes", "__Clostridia", "__Clostridiales", "__Christensenellaceae", "__Christensenellaceae_R_7_group"]}},{"id": "Unc33404", "metadata": {"taxonomy": ["Bacteria", "__Bacteroidetes", "__Bacteroidia", "__Bacteroidales", "__Bacteroidales_S24_7_group", "__g"]}},{"id": "UncTr123", "metadata": {"taxonomy": ["Bacteria", "__Spirochaetae", "__Spirochaetes", "__Spirochaetales", "__Spirochaetaceae", "__Treponema_2"]}},{"id": "Unc00etg", "metadata": {"taxonomy": ["Bacteria", "__Firmicutes", "__Negativicutes", "__Selenomonadales", "__Veillonellaceae", "__Selenomonas"]}},{"id": "GHQSpe46", "metadata": {"taxonomy": ["Bacteria", "__Firmicutes", "__Clostridia", "__Clostridiales", "__Lachnospiraceae", "___Eubacterium_fissicatena_group"]}},{"id": "HXVLusi4", "metadata": {"taxonomy": ["Bacteria", "__Proteobacteria", "__Alphaproteobacteria", "__Rhizobiales", "__Methylobacteriaceae", "__Methylobacterium"]}},{"id": "UncTre70", "metadata": {"taxonomy": ["Bacteria", "__Spirochaetae", "__Spirochaetes", "__Spirochaetales", "__Spirochaetaceae", "__Treponema_2"]}},{"id": "Unc00o4o", "metadata": {"taxonomy": ["Bacteria", "__Bacteroidetes", "__Bacteroidia", "__Bacteroidales", "__Prevotellaceae", "__Prevotella_7"]}},{"id": "UncB6150", "metadata": {"taxonomy": ["Bacteria", "__Firmicutes", "__Negativicutes", "__Selenomonadales", "__Veillonellaceae", "__Veillonella"]}},{"id": "Unc01jnw", "metadata": {"taxonomy": ["Bacteria", "__Firmicutes", "__Clostridia", "__Clostridiales", "__Ruminococcaceae", "__Ruminococcaceae_UCG_014"]}},{"id": "Unc004yi", "metadata": {"taxonomy": ["Bacteria", "__Firmicutes", "__Bacilli", "__Lactobacillales", "__Lactobacillaceae", "__Lactobacillus"]}},{"id": "Unc01vg1", "metadata": {"taxonomy": ["Bacteria", "__Actinobacteria", "__Actinobacteria", "__Corynebacteriales", "__Corynebacteriaceae", "__Corynebacterium"]}},{"id": "Unc94400", "metadata": {"taxonomy": ["Bacteria", "__Tenericutes", "__Mollicutes", "__Mollicutes_RF9", "__f", "__g"]}},{"id": "Unc022fm", "metadata": {"taxonomy": ["Bacteria", "__Firmicutes", "__Clostridia", "__Clostridiales", "__Defluviitaleaceae", "__Defluviitaleaceae_UCG_011"]}},{"id": "SwrSpec3", "metadata": {"taxonomy": ["Bacteria", "__Firmicutes", "__Negativicutes", "__Selenomonadales", "__Veillonellaceae", "__Selenomonas_4"]}},{"id": "Unc00ec7", "metadata": {"taxonomy": ["Bacteria", "__Tenericutes", "__Mollicutes", "__Mollicutes_RF9", "__f", "__g"]}},{"id": "Unc00ia7", "metadata": {"taxonomy": ["Bacteria", "__Proteobacteria", "__Alphaproteobacteria", "__Sphingomonadales", "__Sphingomonadaceae", "__Sphingomonas"]}},{"id": "Unc02s21", "metadata": {"taxonomy": ["Bacteria", "__Firmicutes", "__Clostridia", "__Clostridiales", "__Ruminococcaceae", "__uncultured"]}},{"id": "GBGSpe81", "metadata": {"taxonomy": ["Bacteria", "__Spirochaetae", "__Spirochaetes", "__Spirochaetales", "__Spirochaetaceae", "__Treponema_2"]}},{"id": "UncO8402", "metadata": {"taxonomy": ["Bacteria", "__Firmicutes", "__Clostridia", "__Clostridiales", "__Lachnospiraceae", "__Sellimonas"]}},{"id": "UncPr839", "metadata": {"taxonomy": ["Bacteria", "__Proteobacteria", "__Betaproteobacteria", "__Burkholderiales", "__Burkholderiaceae", "__Lautropia"]}},{"id": "Unc04l7l", "metadata": {"taxonomy": ["Bacteria", "__Bacteroidetes", "__Bacteroidia", "__Bacteroidales", "__Rikenellaceae", "__Alistipes"]}},{"id": "Unc03dci", "metadata": {"taxonomy": ["Bacteria", "__Firmicutes", "__Clostridia", "__Clostridiales", "__Ruminococcaceae", "__Ruminococcaceae_UCG_010"]}},{"id": "Unid3016", "metadata": {"taxonomy": ["Bacteria", "__Proteobacteria", "__Gammaproteobacteria", "__Xanthomonadales", "__Xanthomonadaceae", "__Xanthomonas"]}},{"id": "Unc038mj", "metadata": {"taxonomy": ["Bacteria", "__Bacteroidetes", "__Flavobacteriia", "__Flavobacteriales", "__Flavobacteriaceae", "__Capnocytophaga"]}},{"id": "Unid2481", "metadata": {"taxonomy": ["Bacteria", "__Firmicutes", "__Clostridia", "__Clostridiales", "__Family_XI", "__Peptoniphilus"]}},{"id": "Unc00ru8", "metadata": {"taxonomy": ["Bacteria", "__Bacteroidetes", "__Bacteroidia", "__Bacteroidales", "__Bacteroidaceae", "__Bacteroides"]}},{"id": "Unc00yd4", "metadata": {"taxonomy": ["Bacteria", "__Firmicutes", "__Clostridia", "__Clostridiales", "__Lachnospiraceae", "__Lachnospira"]}},{"id": "Unc0554n", "metadata": {"taxonomy": ["Bacteria", "__Proteobacteria", "__Gammaproteobacteria", "__Pseudomonadales", "__Moraxellaceae", "__Moraxella"]}},{"id": "Unc024y2", "metadata": {"taxonomy": ["Bacteria", "__Actinobacteria", "__Coriobacteriia", "__Coriobacteriales", "__Coriobacteriaceae", "__Senegalimassilia"]}},{"id": "UncR2047", "metadata": {"taxonomy": ["Bacteria", "__Firmicutes", "__Clostridia", "__Clostridiales", "__Ruminococcaceae", "__Acetanaerobacterium"]}},{"id": "CmlSin10", "metadata": {"taxonomy": ["Bacteria", "__Cyanobacteria", "__Chloroplast", "__o", "__f", "__g"]}},{"id": "Unc00r3c", "metadata": {"taxonomy": ["Bacteria", "__Firmicutes", "__Clostridia", "__Clostridiales", "__Peptococcaceae", "__uncultured"]}},{"id": "Unc00y95", "metadata": {"taxonomy": ["Bacteria", "__Firmicutes", "__Clostridia", "__Clostridiales", "__Lachnospiraceae", "___Eubacterium_rectale_group"]}},{"id": "IURMuel3", "metadata": {"taxonomy": ["Bacteria", "__Proteobacteria", "__Betaproteobacteria", "__Neisseriales", "__Neisseriaceae", "__Simonsiella"]}},{"id": "Unc019hi", "metadata": {"taxonomy": ["Bacteria", "__Bacteroidetes", "__Bacteroidia", "__Bacteroidales", "__Prevotellaceae", "__Alloprevotella"]}},{"id": "H6ZCacca", "metadata": {"taxonomy": ["Bacteria", "__Firmicutes", "__Clostridia", "__Clostridiales", "__Lachnospiraceae", "__Anaerostipes"]}},{"id": "Unc055w2", "metadata": {"taxonomy": ["Bacteria", "__Actinobacteria", "__Coriobacteriia", "__Coriobacteriales", "__Coriobacteriaceae", "__uncultured"]}},{"id": "Unc39305", "metadata": {"taxonomy": ["Bacteria", "__Bacteroidetes", "__Bacteroidia", "__Bacteroidales", "__Bacteroidales_S24_7_group", "__g"]}},{"id": "Unc03v4b", "metadata": {"taxonomy": ["Bacteria", "__Firmicutes", "__Clostridia", "__Clostridiales", "__Ruminococcaceae", "__Ruminococcaceae_UCG_010"]}},{"id": "GH8Micro", "metadata": {"taxonomy": ["Bacteria", "__Firmicutes", "__Negativicutes", "__Selenomonadales", "__Veillonellaceae", "__Megasphaera"]}},{"id": "Gt8Me189", "metadata": {"taxonomy": ["Bacteria", "__Firmicutes", "__Clostridia", "__Clostridiales", "__Ruminococcaceae", "___Eubacterium_coprostanoligenes_group"]}},{"id": "Od8Spla3", "metadata": {"taxonomy": ["Bacteria", "__Bacteroidetes", "__Bacteroidia", "__Bacteroidales", "__Porphyromonadaceae", "__Odoribacter"]}},{"id": "Unc0053w", "metadata": {"taxonomy": ["Bacteria", "__Bacteroidetes", "__Bacteroidia", "__Bacteroidales", "__Bacteroidaceae", "__Bacteroides"]}},{"id": "Unc057b2", "metadata": {"taxonomy": ["Bacteria", "__Firmicutes", "__Clostridia", "__Clostridiales", "__Lachnospiraceae", "___Eubacterium_eligens_group"]}},{"id": "I6SSpe27", "metadata": {"taxonomy": ["Bacteria", "__Fusobacteria", "__Fusobacteriia", "__Fusobacteriales", "__Leptotrichiaceae", "__Leptotrichia"]}},{"id": "Unc01t4y", "metadata": {"taxonomy": ["Bacteria", "__Firmicutes", "__Clostridia", "__Clostridiales", "__Ruminococcaceae", "__uncultured"]}},{"id": "UncCap20", "metadata": {"taxonomy": ["Bacteria", "__Bacteroidetes", "__Flavobacteriia", "__Flavobacteriales", "__Flavobacteriaceae", "__Capnocytophaga"]}},{"id": "UncR9050", "metadata": {"taxonomy": ["Bacteria", "__Firmicutes", "__Clostridia", "__Clostridiales", "__Ruminococcaceae", "__Ruminococcus_1"]}},{"id": "Unc76936", "metadata": {"taxonomy": ["Bacteria", "__Bacteroidetes", "__Bacteroidia", "__Bacteroidales", "__Bacteroidales_S24_7_group", "__g"]}},{"id": "Unc0183e", "metadata": {"taxonomy": ["Bacteria", "__Firmicutes", "__Clostridia", "__Clostridiales", "__Christensenellaceae", "__Christensenellaceae_R_7_group"]}},{"id": "KglSpec2", "metadata": {"taxonomy": ["Bacteria", "__Proteobacteria", "__Betaproteobacteria", "__Neisseriales", "__Neisseriaceae", "__Alysiella"]}},{"id": "S53Mut36", "metadata": {"taxonomy": ["Bacteria", "__Firmicutes", "__Bacilli", "__Lactobacillales", "__Streptococcaceae", "__Streptococcus"]}},{"id": "Unc02yp4", "metadata": {"taxonomy": ["Bacteria", "__Firmicutes", "__Clostridia", "__Clostridiales", "__Ruminococcaceae", "__Ruminococcaceae_UCG_013"]}},{"id": "Unc035xb", "metadata": {"taxonomy": ["Bacteria", "__Firmicutes", "__Clostridia", "__Clostridiales", "__Ruminococcaceae", "__Ruminococcaceae_UCG_014"]}},{"id": "Unc0546e", "metadata": {"taxonomy": ["Bacteria", "__Actinobacteria", "__Actinobacteria", "__Corynebacteriales", "__Corynebacteriaceae", "__Lawsonella"]}},{"id": "Unc02vde", "metadata": {"taxonomy": ["Bacteria", "__Proteobacteria", "__Betaproteobacteria", "__Burkholderiales", "__Comamonadaceae", "__Comamonas"]}},{"id": "Unc05nru", "metadata": {"taxonomy": ["Bacteria", "__Firmicutes", "__Erysipelotrichia", "__Erysipelotrichales", "__Erysipelotrichaceae", "__Erysipelotrichaceae_UCG_003"]}},{"id": "Unc33232", "metadata": {"taxonomy": ["Bacteria", "__Firmicutes", "__Clostridia", "__Clostridiales", "__Ruminococcaceae", "__Ruminococcaceae_UCG_005"]}},{"id": "Unc46053", "metadata": {"taxonomy": ["Bacteria", "__Bacteroidetes", "__Bacteroidia", "__Bacteroidales", "__Rikenellaceae", "__Alistipes"]}},{"id": "Unc00rvu", "metadata": {"taxonomy": ["Bacteria", "__Bacteroidetes", "__Bacteroidia", "__Bacteroidales", "__Rikenellaceae", "__Alistipes"]}},{"id": "Unc03433", "metadata": {"taxonomy": ["Bacteria", "__Firmicutes", "__Clostridia", "__Clostridiales", "__Ruminococcaceae", "__Ruminiclostridium_5"]}},{"id": "Unc00uqg", "metadata": {"taxonomy": ["Bacteria", "__Firmicutes", "__Erysipelotrichia", "__Erysipelotrichales", "__Erysipelotrichaceae", "__Faecalibaculum"]}},{"id": "Unc03hrh", "metadata": {"taxonomy": ["Bacteria", "__Actinobacteria", "__Coriobacteriia", "__Coriobacteriales", "__Coriobacteriaceae", "__Slackia"]}},{"id": "H0HLipo3", "metadata": {"taxonomy": ["Bacteria", "__Tenericutes", "__Mollicutes", "__Mycoplasmatales", "__Mycoplasmataceae", "__Mycoplasma"]}},{"id": "GBGSpe43", "metadata": {"taxonomy": ["Bacteria", "__Spirochaetae", "__Spirochaetes", "__Spirochaetales", "__Spirochaetaceae", "__Treponema_2"]}},{"id": "Unc01k87", "metadata": {"taxonomy": ["Bacteria", "__Firmicutes", "__Clostridia", "__Clostridiales", "__Lachnospiraceae", "__Coprococcus_1"]}},{"id": "LcbReu47", "metadata": {"taxonomy": ["Bacteria", "__Firmicutes", "__Bacilli", "__Lactobacillales", "__Lactobacillaceae", "__Lactobacillus"]}},{"id": "Unc97558", "metadata": {"taxonomy": ["Bacteria", "__Firmicutes", "__Clostridia", "__Clostridiales", "__Lachnospiraceae", "__Dorea"]}},{"id": "UncEuba9", "metadata": {"taxonomy": ["Bacteria", "__Firmicutes", "__Clostridia", "__Clostridiales", "__Peptostreptococcaceae", "___Eubacterium_yurii_group"]}},{"id": "UncP3138", "metadata": {"taxonomy": ["Bacteria", "__Bacteroidetes", "__Bacteroidia", "__Bacteroidales", "__Prevotellaceae", "__Prevotella_1"]}},{"id": "H3USpeci", "metadata": {"taxonomy": ["Bacteria", "__Proteobacteria", "__Betaproteobacteria", "__Burkholderiales", "__Alcaligenaceae", "__Sutterella"]}},{"id": "UncRumi6", "metadata": {"taxonomy": ["Bacteria", "__Firmicutes", "__Clostridia", "__Clostridiales", "__Ruminococcaceae", "__Ruminococcaceae_UCG_014"]}}],"columns": [{"id": "Stewart.TS11stoolDNA.Project12.Integrated", "metadata": null},{"id": "Stewart.CO9spitDNA.Project10", "metadata": null},{"id": "Stewart.EC8stoolDNA.Project10", "metadata": null},{"id": "Stewart.EC3spitDNA.Pool264", "metadata": null},{"id": "Stewart.EC10stoolDNA.Project12.Integrated", "metadata": null},{"id": "Stewart.EC10spitDNA.Project12.Integrated", "metadata": null},{"id": "Stewart.EC11swabDNA.Project12.Integrated", "metadata": null},{"id": "Stewart.EC2stoolDNA.Pool264", "metadata": null},{"id": "Stewart.CO10spitDNA.Project12.Integrated", "metadata": null},{"id": "Stewart.EC1spitDNA.Pool264", "metadata": null},{"id": "Stewart.TS2swabDNA.Pool264", "metadata": null},{"id": "Stewart.TS11spitDNA.Project12.Integrated", "metadata": null},{"id": "Stewart.TS5swabDNA.Pool264", "metadata": null},{"id": "Stewart.EC9stoolDNA.Project10", "metadata": null},{"id": "Stewart.CO9swabDNA.Project10", "metadata": null},{"id": "Stewart.CO8swabDNA.Project10", "metadata": null},{"id": "Stewart.CO4swabDNA.Project10", "metadata": null},{"id": "Stewart.CO1spitDNA.Project10", "metadata": null},{"id": "Stewart.CO5spitDNA.Project10", "metadata": null},{"id": "Stewart.TS9stoolDNA.Project12.Integrated", "metadata": null},{"id": "Stewart.CO4spitDNA.Project10", "metadata": null},{"id": "Stewart.EC4stoolDNA.Pool264", "metadata": null},{"id": "Stewart.TS9swabDNA.Project12.Integrated", "metadata": null},{"id": "Stewart.CO10swabDNA.Project12.Integrated", "metadata": null},{"id": "Stewart.TS3stoolDNA.Pool264", "metadata": null},{"id": "Stewart.EC3stoolDNA.Pool264", "metadata": null},{"id": "Stewart.TS2stoolDNA.Pool264", "metadata": null},{"id": "Stewart.EC6stoolDNA.Pool264", "metadata": null},{"id": "Stewart.CO4stoolDNA.Project10", "metadata": null},{"id": "Stewart.TS12stoolDNA.Project12.Integrated", "metadata": null},{"id": "Stewart.TS8swabDNA.Project10", "metadata": null},{"id": "Stewart.TS8spitDNA.Project10", "metadata": null},{"id": "Stewart.EC10swabDNA.Project12.Integrated", "metadata": null},{"id": "Stewart.EC2spitDNA.Pool264", "metadata": null},{"id": "Stewart.CO5stoolDNA.Project10", "metadata": null},{"id": "Stewart.EC8swabDNA.Project10", "metadata": null},{"id": "Stewart.CO7spitDNA.Project10", "metadata": null},{"id": "Stewart.CO3swabDNA.Project10", "metadata": null},{"id": "Stewart.CO1swabDNA.Project10", "metadata": null},{"id": "Stewart.TS1stoolDNA.Pool264", "metadata": null},{"id": "Stewart.CO7stoolDNA.Project10", "metadata": null},{"id": "Stewart.CO1stoolDNA.Project10", "metadata": null},{"id": "Stewart.CO3spitDNA.Project10", "metadata": null},{"id": "Stewart.TS11swabDNA.Project12.Integrated", "metadata": null},{"id": "Stewart.TS3swabDNA.Pool264", "metadata": null},{"id": "Stewart.TS1swabDNA.Pool264", "metadata": null},{"id": "Stewart.EC8spitDNA.Project10", "metadata": null},{"id": "Stewart.CO9stoolDNA.Project10", "metadata": null},{"id": "Stewart.CO2spitDNA.Project10", "metadata": null},{"id": "Stewart.EC1stoolDNA.Pool264", "metadata": null},{"id": "Stewart.EC6spitDNA.Pool264", "metadata": null},{"id": "Stewart.EC1swabDNA.Pool264", "metadata": null},{"id": "Stewart.TS5stoolDNA.Pool264", "metadata": null},{"id": "Stewart.EC7swabDNA.Project10", "metadata": null},{"id": "Stewart.CO2swabDNA.Project10", "metadata": null},{"id": "Stewart.CO6swabDNA.Project10", "metadata": null},{"id": "Stewart.TS10swabDNA.Project12.Integrated", "metadata": null},{"id": "Stewart.CO5swabDNA.Project10", "metadata": null},{"id": "Stewart.EC7spitDNA.Project10", "metadata": null},{"id": "Stewart.TS10spitDNA.Project12.Integrated", "metadata": null},{"id": "Stewart.TS5spitDNA.Pool264", "metadata": null},{"id": "Stewart.TS10stoolDNA.Project12.Integrated", "metadata": null},{"id": "Stewart.EC6swabDNA.Pool264", "metadata": null},{"id": "Stewart.TS2spitDNA.Pool264", "metadata": null},{"id": "Stewart.TS8stoolDNA.Project10", "metadata": null},{"id": "Stewart.CO3stoolDNA.Project10", "metadata": null},{"id": "Stewart.EC9swabDNA.Project10", "metadata": null},{"id": "Stewart.TS4stoolDNA.Pool264", "metadata": null},{"id": "Stewart.TS12swabDNA.Project12.Integrated", "metadata": null},{"id": "Stewart.EC2swabDNA.Pool264", "metadata": null},{"id": "Stewart.EC11stoolDNA.Project12.Integrated", "metadata": null},{"id": "Stewart.EC4swabDNA.Pool264", "metadata": null},{"id": "Stewart.TS12spitDNA.Project12.Integrated", "metadata": null},{"id": "Stewart.TS3spitDNA.Pool264", "metadata": null},{"id": "Stewart.EC4spitDNA.Pool264", "metadata": null},{"id": "Stewart.EC7stoolDNA.Project10", "metadata": null},{"id": "Stewart.CO6spitDNA.Project10", "metadata": null},{"id": "Stewart.CO8stoolDNA.Project10", "metadata": null},{"id": "Stewart.TS4spitDNA.Pool264", "metadata": null},{"id": "Stewart.CO2stoolDNA.Project10", "metadata": null},{"id": "Stewart.CO8spitDNA.Project10", "metadata": null},{"id": "Stewart.TS1spitDNA.Pool264", "metadata": null},{"id": "Stewart.TS9spitDNA.Project12.Integrated", "metadata": null},{"id": "Stewart.EC3swabDNA.Pool264", "metadata": null},{"id": "Stewart.EC9spitDNA.Project10", "metadata": null},{"id": "Stewart.CO6stoolDNA.Project10", "metadata": null},{"id": "Stewart.TS4swabDNA.Pool264", "metadata": null},{"id": "Stewart.CO7swabDNA.Project10", "metadata": null},{"id": "Stewart.EC11spitDNA.Project12.Integrated", "metadata": null},{"id": "Stewart.CO10stoolDNA.Project12.Integrated", "metadata": null}]}
