# Supplementary material for: Effects of tobacco smoke and electronic cigarette vapor exposure on the oral and gut microbiota in humans: a pilot study
Source: PeerJ. 2018 Apr 30;6:e4693. doi: 10.7717/peerj.4693 (PMC5933315; doi:10.7717/peerj.4693)
Supplement: Supplemental Information 9 [file peerj-06-4693-s009.tre]

((((((((((((((UncG3786:0.39644,G8DE1018:0.15483):0.09258,(Unc050mf:0.14699,GXTAct46:0.11518):0.18751):0.10065,((FYORad22:1.99749,Unc03770:0.12466):0.80825,((J98Mancu:0.1242,Unc0554n:0.38189):0.08945,UncA4904:0.23574):0.00902):0.13924):0.01308,(F1NPu182:0.71353,Unc00neq:0.04963):2.62515999999999):0.02544,(((((((Unc02vde:0.58733,UncO1472:0.14176):0.09698,(((((Unc04f12:0.10077,UncO7791:0.03968):0.01583,Unc00nbb:0.11436):0.01866,(Gt8Met73:0.03152,H3USpeci:0.05016):0.02541):0.00277,UncO3535:0.1259):0.00557,(KPWBact2:0.11029,Unc056wq:0.00281):0.12362):0.02975):0.01027,(Oa1Form8:0.12928,Rl0Pic22:0.22862):0.03087):0.01655,UncPr839:0.0657):0.07609,(((((IURMuel3:0.07834,Unc04kmj:0.07871):0.04085,Unc00lld:0.05009):0.08989,KglSpec2:0.07299):0.00343,Unc05mu7:0.19607):0.10018,H5ZSpeci:0.20255):0.00276):0.09813,((Unc01bts:0.02683,H5JValv3:0.01917):0.00413,Unc02uq6:0.1158):0.03988):0,(GFUMa342:0.3731,Unid3016:0.06145):0.16747):0.0584):0.16036,(((((UncPa167:0.49397,OhbHaem5:0.16688):0.01193,((I6LElk91:0.38144,((HXVSp112:0.13572,HXVAdha9:0.14431):0.02103,HXVLusi4:0.18361):0.18492):0.02393,IVUSp331:0.36957):0.00491):0.01201,(Unc04jbn:0.21805,(Unc01xay:0.21383,Unc00ia7:0.10859):0.28498):0.0744):0.03672,(((Unc03b0p:0.03474,Gt8Met66:0.06227):0.01846,Unc03iof:0.07459):0.24162,IXPBacte:0.27748):0.00993):0.00494,UncAlp46:0.21437):0.05384):0.01654,(WoiSpec3:0.13385,(Unid2410:0.05565,F8IConc2:0.00416):0.2565):0.14779):0.01932,((UncPol29:0.28628,GLWSpe11:0.24885):0.01452,(((((Unc05m2s:0.0412,UncDes51:0.18533):0.04045,Unide146:0.07679):0.01854,Unc01a8h:0.11886):0.14131,UncPr653:0.13679):0.01666,GTJOral2:0.08712):0.06748):0.04443):0.02085,(((((((Unc04p7h:0.09772,Unc054w0:0.01605):0.11142,Unc05h20:0.02051):0.00695,I2ESpe15:0.01458):0.09466,Unc00cqw:0.01743):0.00489,I2ENec10:0.07565):0.02466,Unc00ezt:0.10385):0.02113,((((((Unc01cp2:0.13863,(((UncLep37:0.02305,I6SSpe27:0.04313):0.02051,I6SSpec5:0.02448):0.11245,Unc02v3h:0.03695):0.01883):0.02369,Unc018dm:0.01209):0.07277,(Unc01w9w:0.08096,(Unc01pdt:0.05142,Unc01vg5:0.03776):0.00984):0.00565):0.01339,I6SSpe10:0.04089):0.00846,Unc04xst:0.03176):0.02823,((Unc04h2b:0.04945,I6SAmni3:0.04877):0.02313,UncE7074:0.11167):0.08692):0.09352):0.24566):0.00499,(((((((UncTr146:0.05465,GBGSpe51:0.07639):0.02378,UncTr137:0.07918):0.05065,(Unc01agh:0.12628,UncTr123:0.06503):0.00347):0.00138,GBGPect2:0.08783):0.01935,UncTr110:0.08007):0.01934,((GBGLeci2:0.05391,GBGSpe81:0.03498):0.06927,GBGSpe57:0.05866):0.01381):0.05475,((((GBGDent2:0.02379,GBGSpe44:0.02388):0.00137,GBGSp115:0.05986):0.00753,((UncTre61:0.04433,UncTr141:0.02867):0.00411,(((Unc00low:0.03716,UncTr140:0.0288):0.00344,GBGSpe43:0.02186):0.00685,GBGGenom:0.02277):0.00683):0.03315):0.03465,((((Unc04p60:0.01589,GBGSp120:0.03403):0.03734,UncTre70:0.02997):0.04344,UncTre75:0.03679):0.01711,GBGSp109:0.02337):0.03601):0.01746):0.24605):0.0105,((((((((((((((((((((((((((UncP3138:0.13723,Unc00mq3:0.04864):0.01047,(Unc99918:0.11196,((H0LLoes5:0.06011,H0LShah2:0.01446):0.04888,((H0LSacc3:0.03686,H0LMars2:0.04591):0.02952,UncPre22:0.04926):0.01118):0.04196):0.00353):0.0014,((Unc00gqd:0.09602,Unc05734:0.03078):0.02183,H0LMican:0.07044):0.00845):0.00492,H0LSpe30:0.07413):0.00703,(Unc02afx:0.11636,Unc00jqy:0.11018):0.00562):0.0316,Unc04o51:0.09644):0.00978,(Unc00qrn:0.04497,H0LCorp2:0.06581):0.00768):0.0042,(((((Unc00bms:0.03324,H0LSpe16:0.00895):0.06526,(H0LSpe63:0.06211,(H0LEnoec:0.08072,H0LSpe95:0.04266):0.05284):0.00844):0.01256,H0LMulti:0.12581):0.00841,((Unc00o4o:0.06856,(((H0LBucc3:0.04253,UncPre12:0.098):0.03653,H0LBaro6:0.02793):0.02298,(H0LDen16:0.07195,(H0LSpe55:0.05477,H0LSpec2:0.0412):0.0423):0.01971):0.00421):0.00561,Unc04zvf:0.14499):0.02878):0.01187,(Unc05rww:0.01841,UncPre17:0.04294):0.06156):0.0028):0.00489,H0LSpe13:0.04985):0.0042,Unc019nc:0.31191):0.00279,((((Unc00mga:0.09637,H0LInte5:0.01406):0.02016,Unc00re8:0.09128):0.02717,H0LDisi2:0.02928):0.01844,H0LAmni2:0.05029):0.00561):0.0056,UncPre10:0.05965):0.09184,(((((((Unc02jbi:0.04289,(Unc02gvt:0.04616,Unc019sq:0.00513):0.03892):0.01118,UncP2906:0.0495):0.04988,Unc019hi:0.09348):0.00489,Unc89912:0.06581):0.007,Unc01ejg:0.12338):0.05366,(Unc39912:0.03817,IA4Xylan:0.05275):0.03657):0,Unc00b5e:0.16537):0.00632):0.01198,((Unc01ctt:0.12023,HHFAbsc3:0.18142):0.00495,UncPre46:0.12779):0.01403):0.01411,(((((Unc05bd1:0.01928,Unc96087:0.09858):0.25999,(Unc69508:0.14481,Unc01pk4:0.01199):0.03382):0.1136,(Unc00ru8:0.13725,Unc81205:0.12289):0.07906):0.10558,(Unc0053w:0.14092,Unc04dbt:0.00138):0.04922):0.17408,(Unide463:0.01757,GG7Zoog2:0.03085):0.03338):0.05394):0.04626,((((((((((((Unc00okm:0.15961,((Unc03p0t:0.03777,Unc00m4n:0.20006):0.00901,(Unc76936:0.12407,Unc33404:0.04975):0.03059):0.01957):0.0056,Unc00imo:0.137):0.08659,Unc00krl:0.11252):0.00626,((Unc03img:0.08791,Unc04is7:0.07761):0.05155,Unc00nm1:0.14995):0.01459):0.00904,Unc74089:0.1316):0.00277,(((Unc16803:0.33791,Unc05qy3:0.06037):0.03056,Unc37317:0.01735):0.00557,Unc37191:0.08179):0.03963):0.00279,Unc39305:0.10123):0.00486,Unc04v7r:0.07531):0.00279,((Unc00giw:0.04091,Unc73663:0.10018):0.02782,Unc58327:0.06217):0.02377):0.02802,H7XBact7:0.14055):0.00638,Unc00v6f:0.16793):0.0529,Unc04w2e:0.15845):0.04016):0.01984,(((Unc91427:0.14303,Unc01jq8:0.06521):0.0213,Gt8Me241:0.0664):0.00283,Gt8Me147:0.03439):0.02346):0.00565,((((Unc00zco:0.2905,Unc02ndv:0.06261):0.04976,GW6Gin28:0.09088):0.00282,(Unc052fp:0.06715,Unid2650:0.13463):0.03516):0.07259,(Unc04zq9:0.08173,Unc00m1o:0.22877):0.00982):0.00632):0.00988,Unc00tdx:0.14738):0.04132,((((((Unc00y0n:0.04308,Unc01o86:0.08056):0.04306,(GZRBOral:0.03464,GZRBOra3:0.00488):0.09513):0.04224,Unc46088:0.18705):0.00628,(PykSpeci:0.05333,GZRGeno2:0.02261):0.06161):0.0364,Unidded5:0.09732):0.05669,(((((((Unc00v3b:0.03826,(Unc00rvu:0.06523,Unc00v6w:0.06103):0.07694):0.00558,Unc035y9:0.03717):0.00069,(Unc00xi0:0.03828,Unc053du:0.02217):0.00971):0.00208,Unc053aw:0.02784):0.00485,Unc04l7l:0.03251):0.00139,Unc46053:0.07234):0.0468,(HJZIndis:0.03428,Unc05d9k:0.03623):0.0294):0.12471):0.01211):0.0324,(Unc0526d:0.19294,GZRGeno5:0.26141):0.01986):0.00563,(((Unc99751:0.09139,Unid3064:0.05199):0.01834,(Od8Spla3:0.05644,Unc01n0g:0.03211):0.02389):0.01558,(IB2Spec2:0.1017,H7XBact3:0.0954):0.03995):0.10527):0.00281,(UncE6878:0.0198,GZRGeno4:0.0488):0.27487):0.01547,(((((Unc038mj:0.13528,Unc01g22:0.11309):0.00559,Unc01erz:0.03995):0.03444,UncCapn5:0.04861):0.00141,(H9LSpe40:0.0204,UncCap20:0.04729):0.1):0.17665,((Unc027i7:0.06522,Unc017ns:0.03163):0.0063,Unc05l0s:0.04979):0.20219):0.06354):0.0678,Unc03are:0.3454):0.20921,UncR4575:0.3206):0.01894):0.00558,((((Unc016z8:0.15468,Unc027dv:0.1584):0.32453,Unc04w5m:0.28323):0.07258,((Unc024ne:0.12871,Unid2572:0.02238):0.08736,(Unc64070:0.06864,UncR4840:0.05511):0.041):0.1819):0.05104,UnidZZZ2:0.2138):0.00423):0.0367,(((((((((((((((((((((((((Unc21180:0.07034,((((Unc0504s:0.14649,Unc00xg6:0.11339):0.00696,Unc49206:0.10104):0.00279,Unc00t43:0.08965):0.0035,Unc05dqh:0.14026):0.05372):0.0056,Unc003lj:0.05846):0.01328,(Unc73937:0.13092,(Unc05hiu:0.1521,Unc77429:0.1013):0.0021):0.01115):0.00769,(((Unc36281:0.04386,Unc04d7b:0.06208):0.03074,Unc010xg:0.0667):0.04925,(Unc05klg:0.18698,(Unc00pdt:0.07827,UncO6861:0.01685):0.05946):0.03697):0.05048):0.02441,(((UncCl713:0.07384,(Unc015db:0.16099,Unc02kng:0.05529):0.1519):0.02522,(((((Unc02ruj:0.03344,Unc74336:0.05147):0.0231,UncO7478:0.06704):0.00701,Unc22314:0.09662):0.00281,Unc94574:0.29675):0.0014,(J10Bacte:0.07829,Unc01k87:0.06455):0.01254):0.0167):0.00559,(HFOSpec6:0.08396,Unc0349i:0.03219):0.07089):0.0084):0.01188,(((((((GJ1FOra2:0.11391,GHQSpec3:0.04808):0.08294,(Unc01q5z:0.16323,Unc03y4v:0.02502):0.08147):0.00212,UncLa133:0.15561):0.01469,((Unc02z6k:0.0346,Unc018y9:0.04089):0.00994,(Oi9Spec3:0.07223,UncLa196:0.03217):0.00778):0.05865):0.0014,Unc00z31:0.07932):0.00981,((((Unc00cq3:0.1192,GHQSabur:0.03489):0.0402,((Unc02nsd:0.12082,(Unc49787:0.05268,UncJohns:0.07381):0.03777):0.01338,GJ1FOra7:0.03284):0.01823):0.0014,Unc13906:0.096):0.0091,Unc14708:0.048):0.02609):0.02102,(((UncO6479:0.03729,Unc00yd4:0.08355):0.09875,Unc02ee9:0.03903):0.00209,Unc057b2:0.04519):0.05311):0.00347):0.00347,(((((((Unc48286:0.00969,Unc018uf:0.06476):0.10817,Unc04x6v:0.04539):0.00349,(Unc91440:0.09509,Unc35577:0.15268):0.01468):0.00417,(((Unc85953:0.20932,(Unc053gf:0.22474,Unc91015:0.01993):0.02716):0.00419,(Unc05nzf:0.05162,((IJ3Indol:0.02996,Unc12389:0.05138):0.06335,(Unc05n7t:0.02146,GQPGenom:0.00699):0.10052):0.00911):0.00488):0.00903,Unc010jp:0.10116):0.00209):0.00278,Unc02p9p:0.06827):0.00486,Unc36642:0.07282):0.00278,Unc46836:0.05656):0.00138):0.00556,((Unc02f9r:0.09385,Unc01179:0.3364):0.06557,(Unc02pwh:0.0696,Unc01ee5:0.09936):7e-04):0.02446):0.00348,(((((((Unc00z5u:0.27441,(Unc052lg:0.0077,Unc01cgd:0.13609):0.09537):0.04235,((Unc04kti:0.11017,Unc03vc4:0.0763):0.02602,Unc05m8w:0.05178):0.08923):0.21371,Unc03v7c:0.10707):0.01322,(Unc00y7e:0.04452,Unc00y95:0):0.16207):0.01255,SlwSate5:0.09663):0.00279,Unc01jjb:0.20987):0.01045,Unc97407:0.0972):0.01252):0.00139,(Unc01w4h:0.13608,UncO6496:0.06894):0):0.00695,((((Unc00v7p:0.1159,Unc97558:0.03732):0.12319,(Unc0163x:0.10897,(UncO8402:0.02937,Unc75688:0.0817):0.00348):0.00139):0.00974,(Unc006jo:0.04597,UncO6335:0.02032):0.01876):0.00556,((Unc03xpn:0.18269,Unc36573:0.06828):0.01325,GHQSpe46:0.0693):0.00417):0.00347):0.00696,Unc04x9p:0.17448):0.00209,(Unc23460:0.13597,UncC1868:0.00346):0.07387):0.0021,((Unc01iri:0.18432,Unc010l0:0.04327):0.02251,H6ZCacca:0.03833):0.01406):0.01826,((Unc01c0q:0.18532,(Unc01c0o:0.06774,Unc01dv0:0.09582):0.01758):0.01614,Unc01zba:0.07198):0.00632):0.08626,(((((((Unc056qn:0.03673,Unc00ok8:0.05088):0.01389,UncO8782:0.07394):0.0434,Unc006la:0.06353):0.01618,Unc04i72:0.06174):0.04812,Unc02jdx:0.11508):0.00704,Unc02j2d:0.144):0.03892,(GHBSpec8:0.1388,(Unc022fm:0.1059,(Unc82542:0.02475,Unc02wee:0.02595):0.02624):0.02971):0.00847):0.00705):0.08576,((((((((Unc02j5n:0.35796,(Unc02m8q:0.12595,Unc02j5b:0.0523):0.03767):0.0209,(((((Unc00wmi:0.06227,Unc0183e:0.07592):0.00069,Unc00wmj:0.0696):0.0118,(Unc033cy:0.04168,Unc58074:0.02851):0.02721):0.03333,(Unc57013:0.01597,Unc03tvh:0.06071):0.05047):0.00279,Unc81584:0.05437):0.01395):0.0063,Unc05ssb:0.12524):0.01119,Unc64410:0.18484):0.0175,((Unc02nme:0.02552,Unc015we:0.02199):0.02172,Unc99995:0.0707):0.00775):0.05271,(((((Unc03u2r:0.13017,Unc01h3p:0.0354):0.02294,Unc01ll8:0.04805):0.03488,Unc01i5a:0.13964):0.03903,((Unc03l66:0.09504,Unc057li:0.09043):0.02874,Unc74246:0.07162):0.00768):0.00351,Unc76706:0.05501):0.01129):0.02396,((I52Minu3:0.04192,Unc05i7p:0.07524):0.01125,(Unc013ok:0.11142,Unc40572:0.03798):0.0028):0.0343):0.06455,((((((Unc98083:0.03459,GJFBac43:0.07458):0.09378,((((Gt8Me218:0.02773,Unc023fx:0.03632):0.12438,Unc05mei:0.02741):0.04068,Unc05vk6:0.05333):0.00772,Unc30179:0.07091):0.06387):0.01271,(Unc018pi:0.24479,(Unc04w4q:0.07273,Unc03b8p:0.03541):0.01623):0.01406):0.01062,Unc00n8b:0.10711):0.05877,Unc03u8h:0.10519):0.01414,Unc60329:0.10503):0.00495):0.03186):0.0142,(((((((((((((((((((((Unc01w4g:0.09783,Unc05bme:0.0204):1.17451,((((Unc02pau:0.12168,Unc052sp:0.00643):0.17886,Unc01w0v:0.05056):0.09364,Unc019wl:0.17128):0.00558,Unc03u88:0.15227):0.01818):0.02241,Unc003qs:0.06995):0.00628,Unc035fn:0.03098):0.02519,(Unc01bfz:0.09762,Unc01t4y:0.05611):0.00211):0.00911,(Unc016cd:0.02562,Unc01mz2:0.02835):0.02097):0.01622,Unc02s21:0.16239):0.03051,G7WHuG28:0.12722):0.0163,(GHQSira5:0.05529,Unc05olb:0.06601):0.04013):0.00495,(((((HQVSpec4:0.07581,H9MBac19:0.03374):0.00632,((Unc00520:0.14084,Unc0104k:0.14273):0.00627,Unc57758:0.05486):0.04774):0,(((Unc003iu:0.09688,Unc52059:0.04564):0.03027,Unc01szb:0.06778):0.00989,Unc05sv2:0.04294):0.00281):0.00211,Unc03evh:0.13606):0.0028,((((UncO4779:0.03125,Rm0Bac15:0.02864):0.04478,UncR7984:0.10039):0.01623,Unc04ewt:0.05827):0.00492,(UncR2047:0.07728,UncFi265:0.0838):0.0042):0.0014):0.00631):0.00491,(Unc03x03:0.09822,Unc58370:0.01614):0.08596):0.01135,(((UncR9050:0.2841,((Ru2Call2:0.00149,Unc02esj:0.01118):0.04538,Unc021us:0.05726):0.01962):0.0021,(Unc02kju:0.03927,Unc01pz8:0.06805):0.03504):0.03301,(Unc01qt1:0.13206,Unc056y6:0.08201):0.00211):0.00916):0.02543,(((((Unc01nhp:0.02775,Unc01x1k:0.21183):0.0383,Unc04hvv:0.01602):0.06043,Unc014pj:0.04611):0.03004,(Unc01f0v:0.07159,Unc13249:0.09369):0.05328):0.01541,(Unc01220:0.14195,(Unc05m27:0.05812,Gt8Me189:0.09734):0.00558):0.02375):0.09424):0.02698,((((((((((Unc01e6u:0.20754,Unc05eti:0.05568):0.04189,((Unc03433:0.02696,Unc56563:0.04674):0.00349,Unc03uw6:0.08544):0.0021):0,((((Unc03exo:0.0355,Unc52502:0.03424):0.04688,Unc94979:0.03399):0.00351,(Unc007c8:0.04678,Unc021qd:0.08377):0.00425):0.00772,Unc03uuu:0.06):0.01262):0.00488,((Unc055wf:0.03855,Unc035vh:0.03366):0.01615,Unc52498:0.0242):0.0028):0.00349,UncO5247:0.02458):0.00419,Unc55881:0.05635):0.00351,H9MBac20:0.02883):0.02451,Unc55486:0.05431):0.01122,GCZDig29:0.03396):0.01187,(Unc84292:0.23241,Unc02n9z:0.12606):0.00279):0.02037):0.03525,Unc0115d:0.10055):0.01698,((((((Unc02akm:0.08558,(Unc022vh:0.08297,Unc01d5l:0.18213):0.03352):0.01605,(((((Unc016wo:0.16132,Unc0149o:0.16284):0.00767,Unc81447:0.02874):0.00278,Unc38154:0.05075):0.01806,(UncO6120:0.07175,(UncO6106:0.04921,Unc00xgb:0.01404):0.01821):0.00209):0.00836,(Unc05plh:0.01884,Unc05ly7:0.04907):0.00279):0.02158):0.01393,((((Unc054m4:0.02916,Unc77683:0.02391):0.01322,CsrSp520:0.02236):0.0292,Unc05oic:0.06201):0.00909,((Unc97262:0.12948,Unc05768:0.06825):0.00209,Unc87695:0.0668):0.04197):0.0446):0.10568,(((Gt8Me180:0.02082,Unc33232:0.05853):0.00836,Unc05o9h:0.19273):0.00628,Unc42913:0.11013):0.0112):0.02166,((Unc03v2d:0.04187,Unc38399:0.05971):0.04393,UncO7042:0.08846):0.02648):0.02874,((Unc02hhf:0.13874,Unc05lxa:0.0659):0.06609,Unc01jzq:0.0791):0.00632):0.0021):0.01679,(((((Unc56538:0.12061,((Unc004eb:0.05835,Gt8Me232:0.06436):0.01689,Unc01c6v:0.06001):0.00982):0.00421,(Unc036iu:0.06919,Gt8Me289:0.05325):0.03084):0.00351,(Unc03dci:0.12849,(Unc02yql:0.05404,Unc03w9x:0.10831):0.02265):0.00491):0.00701,Unc03v4b:0.15231):0.02112,(Unc81011:0.0722,Unc03fxn:0.07433):0.00778):0.08388):0.02397,UncR3909:0.09879):0.0226,UncCl401:0.30206):0.01409,((Unc71175:0.18915,Unc31668:0.06205):0.02595,Unc02yp4:0.10795):0.01611):0.01193,(((((((Unc90083:0.18177,Unc01jnw:0.14136):0.0139,Unc81236:0.04382):0.01603,(Unc00d5t:0.09095,Unc035xb:0.11783):0.00767):0.00208,Unc92119:0.09721):0.00694,(UncRumi6:0.08619,Unc058h7:0.07399):0.00417):0.00698,Unc34590:0.08185):0.02529,(UncCl260:0.0273,Unc03arf:0.11037):0.07355):0.07366):0.02042):0.01903,((Unc01t8d:0.37457,Unc01rgb:0.05517):0.0125,Unc01nzf:0.17737):0.13873):0.00634,((((((Unc055ix:0.03415,UncTer61:0.04457):0.00837,UncPep61:0.17961):0.08158,((((UncEuba9:0.07435,G0MBac18:0.01672):0.00423,UncEub41:0.02901):0.01684,Unc02un6:0.05924):0.10577,UncB6769:0.09641):0.06905):0.05081,(((((((((I1FDiver:0.04216,Unc69336:0.04986):7e-04,UncE7030:0.08938):0.09458,(((G0MBac44:0.0301,GHQSpe19:0.00765):0.06219,UncAna14:0.05007):0.01272,Unc57731:0.01672):0.02889):0.00425,GHQSaph2:0.07741):0.0092,(GHQSulci:0.08035,Unc04k0z:0.14237):0.0359):7e-04,(((Unc031wu:0.05853,Unc058mo:0.07514):0.05083,GHQBrach:0.07322):0.01061,Unc23903:0.06941):0.00281):0.0014,(UncO9844:0.25719,(((Unc038bu:0.02378,Unc05irm:0.05075):0,Unc04shn:0.00927):0.04085,UncEub57:0.06253):0.00919):0.00352):0.01898,Unc17168:0.09579):0.01409,Unc002cz:0.13565):0.15446):0.06688,(((((Unc030yl:0.10943,Unc04y3m:0.08364):0.03002,Unid2117:0.0632):0.10128,UncPep64:0.10779):0.00286,((Unc04zlo:0.10214,G0MBac29:0.13068):0.00778,Unc0100q:0.12737):0.00498):0.01413,(Unc86145:0.25378,Unid2481:0.05033):0.11144):0.16858):0.05086,((GHQLimo9:0.02224,GJ1FOr10:0.10175):0.06678,I2WSpeci:0.10007):0.07561):0.02348):0.02463,(((((((((UncB2490:0.499030000000001,Unc01zy0:0.21595):0.14855,Unid1952:0.11643):0.00205,S53Therm:0.1057):0.05271,(S53Mut36:0.06175,S53Down8:0.05396):0.10812):0.40798,GFQLact9:0.13288):0.09745,((((((((Unc056wt:0.06902,(Unc004yi:0.04193,Unc05b4q:0.06338):0.00619):0.09615,((LcbReu47:0.12881,LcbMuc12:0.02316):0.00274,LcbFer73:0.03401):0.01306):0.05308,GDWLoli3:0.08454):0.01506,LcbCas62:0.12557):0.01988,LcbSal24:0.10684):0.01658,(L03Mes39:0.1771,Unc03n60:0.1491):0.06341):0.04275,Unc01n5f:0.10605):0.00343,UncGranu:0.03001):0.033):0.06217,(UncSta97:0.543600000000001,GF3Sang7:0.28412):0.03329):0.05274,BcsSp689:0.30532):0.13265,((((((((((Unc00uqg:0.33024,Gt8Meta8:0.14139):0.04876,(Unc0571u:0.07405,(C80Tra95:0.08789,(H3LCylin:0.03748,H4OPleo2:0.0179):0.00208):0.01319):0.00775):0.01547,Unc70693:0.05855):0.01474,GJFBac89:0.05409):0.00838,FNWNL294:0.08242):0.01966,Unc92642:0.04481):0.0231,(((((I88Mits3:0.02406,Unc00vod:0.36074):0.04469,GWPCate9:0.11104):0.05851,Unc05nru:0.19685):0.01535,Unc02zd0:0.10265):0.07887,(CsrSac32:0.04582,A6BStoq4:0.14079):0.00494):0.08876):0.01416,((((Unc0047r:0.09656,Unc05quh:0.03558):0.00489,UncBulle:0.05359):0.0014,Unc56856:0.12481):0.06884,Unc045fm:0.08304):0.03636):0.02321,((((H0HSpe11:0.06041,H0HLipo3:0.05431):0.06855,H0HFalco:0.07135):0.12882,(((((((GJ1FOral:0.08006,(Unc00u9p:0.08744,Unc018fn:0.01939):0.02136):0.03134,Unc00wgv:0.06961):0.00693,(Unc00pcq:0.03082,Unc94400:0.10912):0.00624):0.00139,Unc74573:0.07765):0.03501,Unc017xo:0.09209):0.03543,((UncB5826:0.05643,Unc03jdt:0.0684):0.0188,Unc03t0g:0.09293):0.06211):0.00558,(Unc018jy:0.06226,Unc00ec7:0.06136):0.02219):0.07699):0.00782,((Unc026v2:0.12846,J4SGenom:0.09403):0.15582,(Unc40703:0.1605,Unc02i1a:0.09253):0.08716):0.0085):0.00424):0.04176,Unc30265:0.09894):0.03583):0.04936):0.00917,((((((((UncO9926:0.13212,VeeSpec9:0.11396):0.31423,Unid3020:7e-04):0.02303,UncB6150:0.05647):0.0449,((((Unc91512:0.09138,Unc05b66:0.03131):0.01979,(Unc002vf:0.03199,Unc62424:0.06728):0.04035):0.03015,Unc00g0q:0.03358):0.06488,(((UncO1674:0.11261,UncBa765:0.03118):0.00749,VilBac15:0.04338):0.00815,((Unc04xq6:0.04774,UncO1467:0.0354):0.02465,GH8Micro:0.04386):0.00136):0.02263):0.00696):0.06305,(((((FU3Spe44:0.09233,UncSel17:0.0109):0.24902,(Unc00eu5:0.0623,SwrSpec3:0.05156):0.0649):0.03386,((Unc00hf6:0.03801,Unc00etg:0.02276):0.00541,FU3Sput9:0.03721):0.0281):0.01168,((Unc00bcu:0.0646,MukSpeci:0.07984):0.00411,MukSpec4:0.08618):0.04034):0.00823,UncO2108:0.11979):0.02401):0.07415,((Unc00m3k:0.11357,(Unc054am:0.04968,Unc0541b:0.04857):0.01229):0.02197,UncO2247:0.06486):0.04407):0.10926,((((UncB5840:0.11468,Unc0070o:0.14795):0.03378,UncOr978:0.09076):0.01735,UncBa532:0.0819):0.09795,((Unc04k67:0.04667,Unc00llj:0.06321):0.02959,Unc00r3c:0.07321):0.08857):0.04039):0.01052,Unc21606:0.19877):0.00563):0.04109,((((GV2Spe67:0.2039,(Unc04o1j:0.12257,Unc01vg1:0.11522):0.02217):0.05962,Unc0546e:0.04949):0.2199,((Unc019hw:0.0926500000000001,(Unc00s3o:0.02296,Unc0195f:0):0.03088):0.10233,((((((GWMLon17:0.17159,(HJ3Omni3:0.04647,(GWMSpeci:0.08211,HQGDent5:0.02487):0.02232):0.01466):0.00355,J4DGenom:0.06704):0.13698,Unc02jcp:0.14912):0.00348,((Unc058qx:0.06236,Unc01pa1:0.06785):0.19642,Unc00ldp:0.06415):0.02572):0.00421,Unc03mgw:0.12089):0.01888,(Unc04n2w:0.10251,Unid2903:0.0751):0.06202):0.10149):0.06946):0.09963,((((((((((I9VSpec7:0.07595,(Unc01w4o:0.24299,Unc02mlm:0.14344):0.05274):0.01606,I9VTana4:0.02724):0.02254,(((((((Unc05quo:0.05208,Ol8Genom:0.08877):0.00907,UnideZ66:0.07015):0.0298,Ol8Spe17:0.03182):0.02642,GJ6Mage7:0.05087):0.01542,(Unc66177:0.02947,Unc65074:0.02155):0.02806):0.00563,Unc03fqi:0.07627):0.0128,Unc021ja:0.14965):0.01068):0.03815,(Unc03hrh:0.08881,Sk2Exig3:0.07366):0.00707):0.01267,((((Unc03dgk:0.10823,Unc03xvs:0.16192):0.03573,Unc64978:0.03269):0.01961,I97Lenta:0.05895):0.00211,(I9BPame3:0.05965,I9BUroli:0.00277):0.0449):0.00491):0.00211,(Unc03dvp:0.11834,Unc024y2:0.04674):0.00563):0.01695,I7QCurt2:0.09418):0.01694,Unc02159:0.06847):0.08667,Unc74156:0.04029):0.02568,((Unc74464:0.02531,Gt8Me197:0.03495):0.01056,Unc055w2:0.06672):0.03446):0.09696):0.04307):0.00993,((HWWBac14:0.53279,(((Unc03gs4:0.1305,SrBacte6:0.01277):0.39824,((Unc026cx:0.08526,IRKBact4:0.03562):0.0157,Unc03pwq:0.02101):0.40422):0.02642,A6BSacc5:0.40564):0.04905):0.01666,(CmlSin10:0.86584,(((Gt8Me233:0.06391,Unc02158:0.00524):0.06737,CsrSpe61:0.08092):0.02168,CsrSp463:0.06041):0.11108):0.0378):0.01424):0.01628,(((I1QBac14:0.03976,UncSy211:0.12929):0.09793,(HZRPisc3:0.14167,JnqAnth3:0.07246):0.06293):0.12766,Unc024if:0.47554):0.00141):0.05849):0.23331,UncM5880:0.53252);
