# Supplementary material for: Effects of tobacco smoke and electronic cigarette vapor exposure on the oral and gut microbiota in humans: a pilot study
Source: PeerJ. 2018 Apr 30;6:e4693. doi: 10.7717/peerj.4693 (PMC5933315; doi:10.7717/peerj.4693)
Supplement: Supplemental Information 10 [file peerj-06-4693-s010.csv]

	Stewart.TS11stoolDNA.Project12.Integrated	Stewart.CO9spitDNA.Project10	Stewart.EC8stoolDNA.Project10	Stewart.EC3spitDNA.Pool264	Stewart.EC10stoolDNA.Project12.Integrated	Stewart.EC10spitDNA.Project12.Integrated	Stewart.EC11swabDNA.Project12.Integrated	Stewart.EC2stoolDNA.Pool264	Stewart.CO10spitDNA.Project12.Integrated	Stewart.EC1spitDNA.Pool264	Stewart.TS2swabDNA.Pool264	Stewart.TS11spitDNA.Project12.Integrated	Stewart.TS5swabDNA.Pool264	Stewart.EC9stoolDNA.Project10	Stewart.CO9swabDNA.Project10	Stewart.CO8swabDNA.Project10	Stewart.CO4swabDNA.Project10	Stewart.CO1spitDNA.Project10	Stewart.CO5spitDNA.Project10	Stewart.TS9stoolDNA.Project12.Integrated	Stewart.CO4spitDNA.Project10	Stewart.EC4stoolDNA.Pool264	Stewart.TS9swabDNA.Project12.Integrated	Stewart.CO10swabDNA.Project12.Integrated	Stewart.TS3stoolDNA.Pool264	Stewart.EC3stoolDNA.Pool264	Stewart.TS2stoolDNA.Pool264	Stewart.EC6stoolDNA.Pool264	Stewart.CO4stoolDNA.Project10	Stewart.TS12stoolDNA.Project12.Integrated	Stewart.TS8swabDNA.Project10	Stewart.TS8spitDNA.Project10	Stewart.EC10swabDNA.Project12.Integrated	Stewart.EC2spitDNA.Pool264	Stewart.CO5stoolDNA.Project10	Stewart.EC8swabDNA.Project10	Stewart.CO7spitDNA.Project10	Stewart.CO3swabDNA.Project10	Stewart.CO1swabDNA.Project10	Stewart.TS1stoolDNA.Pool264	Stewart.CO7stoolDNA.Project10	Stewart.CO1stoolDNA.Project10	Stewart.CO3spitDNA.Project10	Stewart.TS11swabDNA.Project12.Integrated	Stewart.TS3swabDNA.Pool264	Stewart.TS1swabDNA.Pool264	Stewart.EC8spitDNA.Project10	Stewart.CO9stoolDNA.Project10	Stewart.CO2spitDNA.Project10
Stewart.TS11stoolDNA.Project12.Integrated	0	0.9246353175	0.639828575	1.254820855	0.420293827499999	1.33144948	1.08451499	0.7156165825	0.967831305	0.844276039999999	1.710364665	0.970286827499999	1.379283445	0.4670429225	0.9965841125	1.180541795	1.2072116925	1.185140345	1.0708016625	1.01580778	1.0133193425	0.773710304999999	1.372909245	1.422592155	0.68344626	0.6962547775	1.0254797875	0.37104251	0.7213909	1.03401745	1.122707295	0.969644064999999	1.237538105	1.144157835	0.659447124999999	1.3886849725	1.1147599525	1.2606682725	1.219695495	1.0492727875	0.7494227425	0.601230295	1.053908285	1.5642345325	1.88156698	1.0816089325	1.1148695625	0.614713994999999	1.1227317525
Stewart.CO9spitDNA.Project10	0.9246353175	0	1.2124089725	0.734335502499999	0.97492228	0.989046382500001	0.4921529125	1.26325755	0.4692835175	0.335448067500001	1.5797952775	0.56316759	1.0173313375	1.06142927	0.29408477	0.6214903825	0.71543863	0.4978820075	0.30166176	1.1674762475	0.34810617	1.2653000125	1.0740787825	0.9355015025	1.2943481825	1.2525953	1.180294635	1.0233366975	1.2529752575	1.1969020725	0.6066957125	0.2432583775	1.0416627575	0.4839722375	1.2960727775	0.930976630000001	0.417153305000001	0.937139830000001	0.6513343075	1.15130329	1.19829808	1.1931211925	0.4150786625	1.39465333	1.7269870375	0.536187735	0.367884035	1.2352829375	0.36523223
Stewart.EC8stoolDNA.Project10	0.639828575	1.2124089725	0	1.514894525	0.6317483925	1.59507279	1.271363115	0.3698079925	1.24444512	1.1208175	2.03522656	1.2946690275	1.68691792	0.3519231425	1.3404134175	1.49105262	1.5113014025	1.410648285	1.2758948425	0.898733290000001	1.2299828075	0.48980407	1.660566705	1.689134795	0.439131955	0.4519665525	0.9025550525	0.477258285	0.32539051	0.800821165	1.45107068	1.21517498	1.541331725	1.431717715	0.532224625	1.6389307225	1.2938526225	1.5609515975	1.50593255	1.0195751775	0.4435220225	0.447832384999999	1.277589325	1.8945462925	2.15942762	1.3109705675	1.2849169825	0.381081265	1.3050326175
Stewart.EC3spitDNA.Pool264	1.254820855	0.734335502499999	1.514894525	0	1.2298344325	1.145937195	0.85196111	1.5995325825	0.82912614	0.984302344999999	1.661958935	1.0125602025	1.185456345	1.3875578125	0.6730382675	0.804203315000001	0.948763262500001	0.34624999	0.7217706225	1.50329209	0.8209158275	1.457641115	1.310480915	0.796321720000001	1.46624461	1.4908465325	1.5187020125	1.29997436	1.55968306	1.55998149	0.74935865	0.832919445	1.19113134	0.545784060000001	1.536860855	0.853146862500002	0.635472962500001	1.0201318275	0.695580795	1.4735372725	1.5039669825	1.377068905	0.881344035	1.5001245325	1.77772424	0.985119437500001	0.7268382125	1.49597561	0.6277314475
Stewart.EC10stoolDNA.Project12.Integrated	0.420293827499999	0.97492228	0.6317483925	1.2298344325	0	1.3275981925	1.0461962025	0.75213177	0.9590592975	0.8973523425	1.7516865725	1.007788615	1.3993658475	0.498987695	1.04619213	1.1927433375	1.21196743	1.1531292825	1.061377985	0.9897764475	1.02120219	0.7278148275	1.3818352375	1.3979193325	0.6821276975	0.71955743	1.00460684	0.376250107499999	0.755516462500001	1.0139916975	1.1698244325	1.0037378325	1.2479204675	1.1404468475	0.777298237500001	1.35665827	1.08168928	1.27867666	1.2190270325	1.016600615	0.80012367	0.5814037975	1.0529904325	1.597799305	1.8914653075	1.08507131	1.077225695	0.6310842575	1.092349415
Stewart.EC10spitDNA.Project12.Integrated	1.33144948	0.989046382500001	1.59507279	1.145937195	1.3275981925	0	0.896836485	1.6872356175	0.839531530000001	1.095938365	0.733080380000001	0.7296683375	0.379471355	1.4719798225	0.795819652500001	0.62815722	0.516472382500001	0.966824205	0.929737137500001	1.68104055	0.9415562775	1.548945215	0.433040465	0.56078363	1.57887185	1.5726439475	1.7036961925	1.380678915	1.66215075	1.673899505	0.67619107	1.04481043	0.32413405	0.807679120000001	1.61806578	0.3737586825	1.0881655475	0.4132848825	0.534665310000001	1.6638229125	1.6340742625	1.48668078	0.970343285	0.6254131675	0.907599455	0.943268457500001	0.949508617500001	1.57631041	1.0677471125
Stewart.EC11swabDNA.Project12.Integrated	1.08451499	0.4921529125	1.271363115	0.85196111	1.0461962025	0.896836485	0	1.3553668925	0.346827825	0.60407495	1.453294555	0.5243226825	0.910746860000001	1.1499778575	0.461119277500001	0.5956322	0.6282498675	0.588126065	0.3820015175	1.195883995	0.3939041275	1.333664805	0.885429585000001	0.85357086	1.361119525	1.3219269025	1.2090103325	1.103003435	1.26390071	1.21418895	0.638375845	0.44507849	0.890296475	0.48108872	1.37177364	0.902387997500001	0.570350992500001	0.8758337575	0.666949895000001	1.1742973625	1.2154702475	1.254945265	0.43150858	1.2520556225	1.58598254	0.4628747625	0.3448413975	1.289894405	0.5531788425
Stewart.EC2stoolDNA.Pool264	0.7156165825	1.26325755	0.3698079925	1.5995325825	0.75213177	1.6872356175	1.3553668925	0	1.2813137725	1.1822096825	2.1103952825	1.31462319	1.7506846325	0.45094473	1.38417701	1.5553049475	1.548585585	1.5013081325	1.367948115	1.0149874825	1.33182736	0.5120595725	1.7466421425	1.7692813675	0.4980643375	0.41825224	0.9840503	0.629863132499999	0.4033645725	0.6348010275	1.5280302075	1.3095395275	1.5903903425	1.4995469575	0.3046615425	1.72709684	1.390943565	1.615210875	1.5869210925	1.122206645	0.606139495	0.5393392425	1.3536985375	1.93292791	2.2474913525	1.396556505	1.38530607	0.3592647525	1.400751155
Stewart.CO10spitDNA.Project12.Integrated	0.967831305	0.4692835175	1.24444512	0.82912614	0.9590592975	0.839531530000001	0.346827825	1.2813137725	0	0.579464880000001	1.37992107	0.4092254175	0.842976945000001	1.0873071025	0.351952487500001	0.5184722	0.5282965125	0.577269755	0.4365930325	1.248954395	0.4124970825	1.24019718	0.84448884	0.843852085	1.26864985	1.2273000275	1.2636421625	1.00044356	1.276860235	1.244566135	0.55916408	0.496428510000001	0.82831206	0.424330705	1.264374055	0.886770897500001	0.569585367500001	0.8324304775	0.617011725	1.2285639675	1.2293415875	1.15961005	0.456507100000001	1.1666459475	1.52997665	0.4800997525	0.3945784025	1.218675795	0.5536434625
Stewart.EC1spitDNA.Pool264	0.844276039999999	0.335448067500001	1.1208175	0.984302344999999	0.8973523425	1.095938365	0.60407495	1.1822096825	0.579464880000001	0	1.63895932	0.634604187499999	1.14202302	0.9816533825	0.5766252375	0.870175605	0.8852471375	0.759001365	0.4699369125	1.01201875	0.3894375025	1.19333884	1.18303381	1.166802805	1.21563712	1.1807131275	1.0253210275	0.94356102	1.09863162	1.0131692	0.821876015000001	0.37324852	1.10754714	0.794743310000001	1.222013485	1.1634282075	0.637948487499999	1.0923079175	0.89289155	0.9941940675	1.0415906125	1.11689177	0.40931629	1.4487114825	1.786264835	0.4979671425	0.5432808725	1.158056665	0.6078028375
Stewart.TS2swabDNA.Pool264	1.710364665	1.5797952775	2.03522656	1.661958935	1.7516865725	0.733080380000001	1.453294555	2.1103952825	1.37992107	1.63895932	0	1.2103370425	0.632081460000001	1.8893591425	1.4026426625	1.132142325	1.0421560075	1.59786297	1.5308862725	2.13492427	1.5199808475	1.91381591	0.613831625	1.014365645	1.9170613	1.9598951825	2.1538560675	1.792020165	2.086250665	2.13119452	1.20112002	1.615495485	0.795783290000001	1.43453568	2.00953728	0.916499952500001	1.7195045475	0.845572227500001	1.15322275	2.1194141075	2.0721913475	1.831649085	1.50165225	0.2769032825	0.2730169	1.4332503025	1.5651748775	1.98442545	1.6982228275
Stewart.TS11spitDNA.Project12.Integrated	0.970286827499999	0.56316759	1.2946690275	1.0125602025	1.007788615	0.7296683375	0.5243226825	1.31462319	0.4092254175	0.634604187499999	1.2103370425	0	0.7411932925	1.113401855	0.436367555	0.493567497500001	0.47666512	0.7286880325	0.561418795	1.3354937925	0.557532255	1.2968712675	0.710003602499999	0.799004707499999	1.3279182975	1.2801981	1.33658054	1.0468975025	1.3204697175	1.3131672275	0.5079833125	0.6233262075	0.6688050425	0.634974387499999	1.3210587525	0.809675169999999	0.820512865	0.708206335	0.5785683975	1.31617459	1.304828415	1.2132603275	0.562764112499999	0.97169654	1.3917942175	0.448242920000001	0.657576565	1.2589135375	0.806369614999999
Stewart.TS5swabDNA.Pool264	1.379283445	1.0173313375	1.68691792	1.185456345	1.3993658475	0.379471355	0.910746860000001	1.7506846325	0.842976945000001	1.14202302	0.632081460000001	0.7411932925	0	1.5344911575	0.832283462500001	0.548263215000001	0.4425824975	1.06971674	0.967247222500001	1.784636405	0.955546722500001	1.613342665	0.231187285	0.562369615000001	1.63017591	1.6534174075	1.7989050775	1.444264895	1.74635152	1.77227827	0.634667000000001	1.050363855	0.550924815	0.90267535	1.682660585	0.522201787500001	1.1832239125	0.5699558125	0.63800486	1.7684589925	1.7221844725	1.53577618	0.966366935	0.4396609575	0.785245040000001	0.9750114675	1.0126234025	1.657154905	1.1548468575
Stewart.EC9stoolDNA.Project10	0.4670429225	1.06142927	0.3519231425	1.3875578125	0.498987695	1.4719798225	1.1499778575	0.45094473	1.0873071025	0.9816533825	1.8893591425	1.113401855	1.5344911575	0	1.18330976	1.3443406375	1.354680875	1.2892683325	1.16551922	0.913194757500001	1.124181155	0.649693337499999	1.5314769425	1.5576652225	0.527819377499999	0.562307625000001	0.90896276	0.2829092575	0.525048342500001	0.9471622175	1.3165752925	1.1066593075	1.3837367925	1.2867756775	0.6202291725	1.515123555	1.18523196	1.40860271	1.3753368425	0.946905815	0.555742435000001	0.4527274975	1.1483225575	1.721652825	2.0301365675	1.18884827	1.18249338	0.5089433225	1.196155855
Stewart.CO9swabDNA.Project10	0.9965841125	0.29408477	1.3404134175	0.6730382675	1.04619213	0.795819652500001	0.461119277500001	1.38417701	0.351952487500001	0.5766252375	1.4026426625	0.436367555	0.832283462500001	1.18330976	0	0.4372666375	0.511903525000001	0.4654271225	0.36720304	1.3479827225	0.43649003	1.2952674475	0.9116690075	0.7581505525	1.3236254675	1.314470235	1.361367025	1.0979909775	1.3828220675	1.3547336325	0.4106164325	0.4435711575	0.847088417500001	0.3263096125	1.3415015225	0.738009655	0.56614636	0.71506185	0.4478598325	1.33198725	1.328689305	1.2224617925	0.5005796175	1.20179047	1.5508139775	0.559715585	0.460187955	1.3210821875	0.51118567
Stewart.CO8swabDNA.Project10	1.180541795	0.6214903825	1.49105262	0.804203315000001	1.1927433375	0.62815722	0.5956322	1.5553049475	0.5184722	0.870175605	1.132142325	0.493567497500001	0.548263215000001	1.3443406375	0.4372666375	0	0.2542673625	0.669916990000001	0.588175287500001	1.532832255	0.652802242500001	1.42488207	0.62994271	0.427114845	1.44727799	1.4650638975	1.5484389225	1.253239105	1.52487897	1.522435295	0.225770485	0.701658605	0.611061415	0.46709436	1.490635865	0.4421446075	0.735200732500001	0.5498121375	0.316481385	1.5141972525	1.4782111725	1.342359565	0.714374895000001	0.933437962500001	1.283267485	0.6939997475	0.6551521225	1.462793555	0.7586926425
Stewart.CO4swabDNA.Project10	1.2072116925	0.71543863	1.5113014025	0.948763262500001	1.21196743	0.516472382500001	0.6282498675	1.548585585	0.5282965125	0.8852471375	1.0421560075	0.47666512	0.4425824975	1.354680875	0.511903525000001	0.2542673625	0	0.7862009125	0.669804970000001	1.5657966425	0.660822915000001	1.4430431125	0.5524658325	0.4786706525	1.4688945825	1.48531611	1.58045994	1.2673215075	1.5513550475	1.5546642875	0.3570693825	0.7428767975	0.5255792425	0.6095309925	1.5072464225	0.47747508	0.868016250000001	0.48854634	0.3682244825	1.548178275	1.51562954	1.3668156075	0.7415363275	0.815297375	1.1914106375	0.745802660000001	0.691959335000001	1.4868944375	0.840270075000001
Stewart.CO1spitDNA.Project10	1.185140345	0.4978820075	1.410648285	0.34624999	1.1531292825	0.966824205	0.588126065	1.5013081325	0.577269755	0.759001365	1.59786297	0.7286880325	1.06971674	1.2892683325	0.4654271225	0.669916990000001	0.7862009125	0	0.4445852625	1.36155337	0.5617966825	1.42039345	1.132864765	0.77445362	1.454229755	1.4188583325	1.3855849125	1.214389395	1.4596983	1.4156349	0.58010433	0.569467275	1.076620765	0.316119075	1.482086385	0.7832618925	0.3865212175	0.972768117500001	0.481755530000001	1.3296293325	1.3971658775	1.363183755	0.603516225	1.4458674375	1.72819035	0.699628847500001	0.4537635675	1.405856415	0.3696127975
Stewart.CO5spitDNA.Project10	1.0708016625	0.30166176	1.2758948425	0.7217706225	1.061377985	0.929737137500001	0.3820015175	1.367948115	0.4365930325	0.4699369125	1.5308862725	0.561418795	0.967247222500001	1.16551922	0.36720304	0.588175287500001	0.669804970000001	0.4445852625	0	1.1518108725	0.23843098	1.3407959025	1.0087080725	0.885232152500001	1.3726041625	1.331042275	1.165338455	1.1199996725	1.2460110625	1.1851069375	0.5714863125	0.2609647175	1.0031594925	0.460065297500001	1.3866995775	0.875788230000001	0.44615993	0.920687280000001	0.5970836575	1.128628305	1.196414665	1.2641083225	0.3210633225	1.36285112	1.6806505825	0.378419415	0.231603035	1.3034806725	0.40890215
Stewart.TS9stoolDNA.Project12.Integrated	1.01580778	1.1674762475	0.898733290000001	1.50329209	0.9897764475	1.68104055	1.195883995	1.0149874825	1.248954395	1.01201875	2.13492427	1.3354937925	1.784636405	0.913194757500001	1.3479827225	1.532832255	1.5657966425	1.36155337	1.1518108725	0	1.0948508625	1.00173515	1.75220521	1.719196905	0.982356935	1.0146504475	0.1017435975	1.047940915	0.87948519	0.556149200000001	1.484995885	1.12111303	1.628232345	1.39657368	1.067467225	1.7151204675	1.2337726575	1.6728586225	1.51566728	0.1691343775	0.818992327500001	0.909309115	1.012402195	1.9933492775	2.264825365	1.0069475275	1.1388580925	0.954711604999999	1.2470041675
Stewart.CO4spitDNA.Project10	1.0133193425	0.34810617	1.2299828075	0.8209158275	1.02120219	0.9415562775	0.3939041275	1.33182736	0.4124970825	0.3894375025	1.5199808475	0.557532255	0.955546722500001	1.124181155	0.43649003	0.652802242500001	0.660822915000001	0.5617966825	0.23843098	1.0948508625	0	1.2958073075	1.0239500525	0.973589047500001	1.3243256375	1.28832502	1.118286215	1.0810885725	1.2101948875	1.1266865025	0.629667817500001	0.2979923325	1.0096609925	0.5573364725	1.3502154325	0.963028190000001	0.54151686	0.951146105000001	0.6894237425	1.075730605	1.149452195	1.2333540625	0.2704141575	1.355145905	1.6647652875	0.34191939	0.3056746	1.2656410625	0.499420405000001
Stewart.EC4stoolDNA.Pool264	0.773710304999999	1.2653000125	0.48980407	1.457641115	0.7278148275	1.548945215	1.333664805	0.5120595725	1.24019718	1.19333884	1.91381591	1.2968712675	1.613342665	0.649693337499999	1.2952674475	1.42488207	1.4430431125	1.42039345	1.3407959025	1.00173515	1.2958073075	0	1.611950405	1.627355475	0.272279445	0.3732316575	1.0057375625	0.69169437	0.62588908	0.69550893	1.39122841	1.282380065	1.42801337	1.396830375	0.438988585	1.5838554025	1.3552404725	1.4761008725	1.45643883	1.1178097075	0.803757187499999	0.38564918	1.33987142	1.7729202725	2.042007815	1.3668001725	1.3501589075	0.44279517	1.3638921775
Stewart.TS9swabDNA.Project12.Integrated	1.372909245	1.0740787825	1.660566705	1.310480915	1.3818352375	0.433040465	0.885429585000001	1.7466421425	0.84448884	1.18303381	0.613831625	0.710003602499999	0.231187285	1.5314769425	0.9116690075	0.62994271	0.5524658325	1.132864765	1.0087080725	1.75220521	1.0239500525	1.611950405	0	0.635410525	1.64017732	1.6304449725	1.7732056525	1.439222535	1.712815125	1.74018055	0.737601425	1.09485328	0.594121925	0.96784421	1.673498725	0.651682777500001	1.2106589425	0.7271710075	0.72749128	1.7341227275	1.6909922175	1.539749955	1.04127168	0.442624887500001	0.766905245	0.951717402500001	1.0396003225	1.62611109	1.1877736125
Stewart.CO10swabDNA.Project12.Integrated	1.422592155	0.9355015025	1.689134795	0.796321720000001	1.3979193325	0.56078363	0.85357086	1.7692813675	0.843852085	1.166802805	1.014365645	0.799004707499999	0.562369615000001	1.5576652225	0.7581505525	0.427114845	0.4786706525	0.77445362	0.885232152500001	1.719196905	0.973589047500001	1.627355475	0.635410525	0	1.63650999	1.6608894525	1.7387064225	1.467328895	1.725179375	1.727161115	0.458586950000001	1.007918315	0.62586236	0.61695825	1.703505235	0.3080487925	0.960829862500001	0.5850210625	0.45437652	1.7019345175	1.6712230975	1.542946305	0.99686316	0.8405122675	1.13555855	0.9711784425	0.9217773175	1.661381705	0.993264307499999
Stewart.TS3stoolDNA.Pool264	0.68344626	1.2943481825	0.439131955	1.46624461	0.6821276975	1.57887185	1.361119525	0.4980643375	1.26864985	1.21563712	1.9170613	1.3279182975	1.63017591	0.527819377499999	1.3236254675	1.44727799	1.4688945825	1.454229755	1.3726041625	0.982356935	1.3243256375	0.272279445	1.64017732	1.63650999	0	0.3701443225	0.987539487499999	0.594718555	0.54799903	0.769821215000001	1.418074185	1.310988895	1.45125236	1.42731233	0.46235444	1.5894741875	1.3828298775	1.4793389975	1.48933696	1.0965730075	0.7255633575	0.24657639	1.370657305	1.7796738825	2.047076875	1.3957557975	1.3796307625	0.376583665	1.3958514875
Stewart.EC3stoolDNA.Pool264	0.6962547775	1.2525953	0.4519665525	1.4908465325	0.71955743	1.5726439475	1.3219269025	0.41825224	1.2273000275	1.1807131275	1.9598951825	1.2801981	1.6534174075	0.562307625000001	1.314470235	1.4650638975	1.48531611	1.4188583325	1.331042275	1.0146504475	1.28832502	0.3732316575	1.6304449725	1.6608894525	0.3701443225	0	0.976700990000001	0.653708227500001	0.547581007500001	0.7126005725	1.4259648325	1.2713063525	1.4739850675	1.4036759825	0.4298464225	1.616721565	1.347781345	1.50815301	1.4837108725	1.082489955	0.69729774	0.4101116725	1.3290314975	1.81934522	2.0987996475	1.355760865	1.34392408	0.3958044375	1.35864688
Stewart.TS2stoolDNA.Pool264	1.0254797875	1.180294635	0.9025550525	1.5187020125	1.00460684	1.7036961925	1.2090103325	0.9840503	1.2636421625	1.0253210275	2.1538560675	1.33658054	1.7989050775	0.90896276	1.361367025	1.5484389225	1.58045994	1.3855849125	1.165338455	0.1017435975	1.118286215	1.0057375625	1.7732056525	1.7387064225	0.987539487499999	0.976700990000001	0	1.0457299725	0.8753938475	0.5373064625	1.5025750025	1.1381007675	1.6449862075	1.4086565475	1.0599764375	1.73928864	1.256257125	1.69034708	1.5354711425	0.18004737	0.813887015	0.8765147125	1.0249754625	2.00452907	2.2931825175	1.022866765	1.16085034	0.923885822499999	1.269511515
Stewart.EC6stoolDNA.Pool264	0.37104251	1.0233366975	0.477258285	1.29997436	0.376250107499999	1.380678915	1.103003435	0.629863132499999	1.00044356	0.94356102	1.792020165	1.0468975025	1.444264895	0.2829092575	1.0979909775	1.253239105	1.2673215075	1.214389395	1.1199996725	1.047940915	1.0810885725	0.69169437	1.439222535	1.467328895	0.594718555	0.653708227500001	1.0457299725	0	0.69474795	1.0728437	1.22621618	1.061356365	1.283032105	1.198168105	0.685466565	1.4293244275	1.1396100125	1.3109361725	1.28435103	1.0670606875	0.737223192499999	0.503247775	1.106520685	1.6249165475	1.93417203	1.1452428025	1.1365191125	0.566659755	1.1527935975
Stewart.CO4stoolDNA.Project10	0.7213909	1.2529752575	0.32539051	1.55968306	0.755516462500001	1.66215075	1.26390071	0.4033645725	1.276860235	1.09863162	2.086250665	1.3204697175	1.74635152	0.525048342500001	1.3828220675	1.52487897	1.5513550475	1.4596983	1.2460110625	0.87948519	1.2101948875	0.62588908	1.712815125	1.725179375	0.54799903	0.547581007500001	0.8753938475	0.69474795	0	0.695340420000001	1.491000465	1.213380115	1.59504749	1.473362055	0.483981115	1.6863926825	1.3274807575	1.6244888525	1.549641015	0.9910628725	0.3339677475	0.560252005	1.249318765	1.9444054025	2.22600898	1.2698064225	1.2630514525	0.37177651	1.3450269975
Stewart.TS12stoolDNA.Project12.Integrated	1.03401745	1.1969020725	0.800821165	1.55998149	1.0139916975	1.673899505	1.21418895	0.6348010275	1.244566135	1.0131692	2.13119452	1.3131672275	1.77227827	0.9471622175	1.3547336325	1.522435295	1.5546642875	1.4156349	1.1851069375	0.556149200000001	1.1266865025	0.69550893	1.74018055	1.727161115	0.769821215000001	0.7126005725	0.5373064625	1.0728437	0.695340420000001	0	1.47557874	1.15622493	1.62192651	1.44632306	0.68989477	1.7193556875	1.2833877225	1.6675176275	1.52145985	0.6409889975	0.7494277425	0.844759540000001	1.060583315	1.9827065925	2.282731155	1.0823322625	1.1849837325	0.694342850000001	1.2964491375
Stewart.TS8swabDNA.Project10	1.122707295	0.6066957125	1.45107068	0.74935865	1.1698244325	0.67619107	0.638375845	1.5280302075	0.55916408	0.821876015000001	1.20112002	0.5079833125	0.634667000000001	1.3165752925	0.4106164325	0.225770485	0.3570693825	0.58010433	0.5714863125	1.484995885	0.629667817500001	1.39122841	0.737601425	0.458586950000001	1.418074185	1.4259648325	1.5025750025	1.22621618	1.491000465	1.47557874	0	0.64376045	0.678513180000001	0.435230060000001	1.46443122	0.4520360625	0.7276921275	0.5775833775	0.291045325	1.4659543975	1.4401027125	1.31622114	0.686340035	1.0364714475	1.347648845	0.672492922500001	0.6644763675	1.42819364	0.7366634275
Stewart.TS8spitDNA.Project10	0.969644064999999	0.2432583775	1.21517498	0.832919445	1.0037378325	1.04481043	0.44507849	1.3095395275	0.496428510000001	0.37324852	1.615495485	0.6233262075	1.050363855	1.1066593075	0.4435711575	0.701658605	0.7428767975	0.569467275	0.2609647175	1.12111303	0.2979923325	1.282380065	1.09485328	1.007918315	1.310988895	1.2713063525	1.1381007675	1.061356365	1.213380115	1.15622493	0.64376045	0	1.08679311	0.578890935	1.33052853	1.0222720325	0.4081195225	1.0126126875	0.747942234999999	1.1001267325	1.1573890575	1.211037415	0.401205975	1.4611486675	1.76343902	0.5155163325	0.3097647125	1.246216145	0.3382274125
Stewart.EC10swabDNA.Project12.Integrated	1.237538105	1.0416627575	1.541331725	1.19113134	1.2479204675	0.32413405	0.890296475	1.5903903425	0.82831206	1.10754714	0.795783290000001	0.6688050425	0.550924815	1.3837367925	0.847088417500001	0.611061415	0.5255792425	1.076620765	1.0031594925	1.628232345	1.0096609925	1.42801337	0.594121925	0.62586236	1.45125236	1.4739850675	1.6449862075	1.283032105	1.59504749	1.62192651	0.678513180000001	1.08679311	0	0.89401009	1.50701383	0.4277940175	1.1927590125	0.2972076375	0.62926657	1.6092568825	1.5670719375	1.35702788	0.973372065	0.6500822025	0.979720605	0.9119200025	1.0214380825	1.491220265	1.1735445625
Stewart.EC2spitDNA.Pool264	1.144157835	0.4839722375	1.431717715	0.545784060000001	1.1404468475	0.807679120000001	0.48108872	1.4995469575	0.424330705	0.794743310000001	1.43453568	0.634974387499999	0.90267535	1.2867756775	0.3263096125	0.46709436	0.6095309925	0.316119075	0.460065297500001	1.39657368	0.5573364725	1.396830375	0.96784421	0.61695825	1.42731233	1.4036759825	1.4086565475	1.198168105	1.473362055	1.44632306	0.435230060000001	0.578890935	0.89401009	0	1.439523365	0.623074582500001	0.4016911675	0.790392642500001	0.39868393	1.3729591575	1.4174390825	1.32698529	0.600278480000001	1.2593848675	1.57679903	0.665875712500001	0.4226866225	1.41044621	0.4284699975
Stewart.CO5stoolDNA.Project10	0.659447124999999	1.2960727775	0.532224625	1.536860855	0.777298237500001	1.61806578	1.37177364	0.3046615425	1.264374055	1.222013485	2.00953728	1.3210587525	1.682660585	0.6202291725	1.3415015225	1.490635865	1.5072464225	1.482086385	1.3866995775	1.067467225	1.3502154325	0.438988585	1.673498725	1.703505235	0.46235444	0.4298464225	1.0599764375	0.685466565	0.483981115	0.68989477	1.46443122	1.33052853	1.50701383	1.439523365	0	1.6661205225	1.4109418175	1.5407413825	1.520446325	1.1687632075	0.722128722499999	0.519980785	1.37570712	1.8453085275	2.14697703	1.4126914775	1.4030487675	0.33383447	1.4211370775
Stewart.EC8swabDNA.Project10	1.3886849725	0.930976630000001	1.6389307225	0.853146862500002	1.35665827	0.3737586825	0.902387997500001	1.72709684	0.886770897500001	1.1634282075	0.916499952500001	0.809675169999999	0.522201787500001	1.515123555	0.738009655	0.4421446075	0.47747508	0.7832618925	0.875788230000001	1.7151204675	0.963028190000001	1.5838554025	0.651682777500001	0.3080487925	1.5894741875	1.616721565	1.73928864	1.4293244275	1.6863926825	1.7193556875	0.4520360625	1.0222720325	0.4277940175	0.623074582500001	1.6661205225	0	0.94369337	0.35656281	0.4206529775	1.69759218	1.645442595	1.5047209525	1.0116394875	0.806233805000001	1.0701444025	0.997324150000001	0.91520007	1.6191809075	0.974543455000001
Stewart.CO7spitDNA.Project10	1.1147599525	0.417153305000001	1.2938526225	0.635472962500001	1.08168928	1.0881655475	0.570350992500001	1.390943565	0.569585367500001	0.637948487499999	1.7195045475	0.820512865	1.1832239125	1.18523196	0.56614636	0.735200732500001	0.868016250000001	0.3865212175	0.44615993	1.2337726575	0.54151686	1.3552404725	1.2106589425	0.960829862500001	1.3828298775	1.347781345	1.256257125	1.1396100125	1.3274807575	1.2833877225	0.7276921275	0.4081195225	1.1927590125	0.4016911675	1.4109418175	0.94369337	0	1.097649365	0.638791542500001	1.199726765	1.267429645	1.2855158575	0.641986347499999	1.56172087	1.8525581175	0.74818527	0.36434608	1.3188718775	0.17691137
Stewart.CO3swabDNA.Project10	1.2606682725	0.937139830000001	1.5609515975	1.0201318275	1.27867666	0.4132848825	0.8758337575	1.615210875	0.8324304775	1.0923079175	0.845572227500001	0.708206335	0.5699558125	1.40860271	0.71506185	0.5498121375	0.48854634	0.972768117500001	0.920687280000001	1.6728586225	0.951146105000001	1.4761008725	0.7271710075	0.5850210625	1.4793389975	1.50815301	1.69034708	1.3109361725	1.6244888525	1.6675176275	0.5775833775	1.0126126875	0.2972076375	0.790392642500001	1.5407413825	0.35656281	1.097649365	0	0.5224264725	1.657414455	1.59958077	1.3888404575	0.9531521125	0.733746000000001	1.0243105775	0.971761320000001	0.94700785	1.5278628625	1.077451285
Stewart.CO1swabDNA.Project10	1.219695495	0.6513343075	1.50593255	0.695580795	1.2190270325	0.534665310000001	0.666949895000001	1.5869210925	0.617011725	0.89289155	1.15322275	0.5785683975	0.63800486	1.3753368425	0.4478598325	0.316481385	0.3682244825	0.481755530000001	0.5970836575	1.51566728	0.6894237425	1.45643883	0.72749128	0.45437652	1.48933696	1.4837108725	1.5354711425	1.28435103	1.549641015	1.52145985	0.291045325	0.747942234999999	0.62926657	0.39868393	1.520446325	0.4206529775	0.638791542500001	0.5224264725	0	1.4975920975	1.4936297925	1.391214145	0.72256764	0.9954355925	1.295307655	0.7294263525	0.6659075825	1.48548455	0.6135226475
Stewart.TS1stoolDNA.Pool264	1.0492727875	1.15130329	1.0195751775	1.4735372725	1.016600615	1.6638229125	1.1742973625	1.122206645	1.2285639675	0.9941940675	2.1194141075	1.31617459	1.7684589925	0.946905815	1.33198725	1.5141972525	1.548178275	1.3296293325	1.128628305	0.1691343775	1.075730605	1.1178097075	1.7341227275	1.7019345175	1.0965730075	1.082489955	0.18004737	1.0670606875	0.9910628725	0.6409889975	1.4659543975	1.1001267325	1.6092568825	1.3729591575	1.1687632075	1.69759218	1.199726765	1.657414455	1.4975920975	0	0.908846984999999	0.9971225025	0.9945501125	1.97677226	2.2496334675	0.986935515	1.10586379	1.0343444525	1.215610335
Stewart.CO7stoolDNA.Project10	0.7494227425	1.19829808	0.4435220225	1.5039669825	0.80012367	1.6340742625	1.2154702475	0.606139495	1.2293415875	1.0415906125	2.0721913475	1.304828415	1.7221844725	0.555742435000001	1.328689305	1.4782111725	1.51562954	1.3971658775	1.196414665	0.818992327500001	1.149452195	0.803757187499999	1.6909922175	1.6712230975	0.7255633575	0.69729774	0.813887015	0.737223192499999	0.3339677475	0.7494277425	1.4401027125	1.1573890575	1.5670719375	1.4174390825	0.722128722499999	1.645442595	1.267429645	1.59958077	1.4936297925	0.908846984999999	0	0.660937737499999	1.1258992725	1.925345605	2.1988473525	1.150329105	1.188315815	0.583776842499998	1.28427882
Stewart.CO1stoolDNA.Project10	0.601230295	1.1931211925	0.447832384999999	1.377068905	0.5814037975	1.48668078	1.254945265	0.5393392425	1.15961005	1.11689177	1.831649085	1.2132603275	1.53577618	0.4527274975	1.2224617925	1.342359565	1.3668156075	1.363183755	1.2641083225	0.909309115	1.2333540625	0.38564918	1.539749955	1.542946305	0.24657639	0.4101116725	0.8765147125	0.503247775	0.560252005	0.844759540000001	1.31622114	1.211037415	1.35702788	1.32698529	0.519980785	1.5047209525	1.2855158575	1.3888404575	1.391214145	0.9971225025	0.660937737499999	0	1.270030615	1.6871313475	1.97074885	1.2919346075	1.2846431825	0.404127345	1.3018106125
Stewart.CO3spitDNA.Project10	1.053908285	0.4150786625	1.277589325	0.881344035	1.0529904325	0.970343285	0.43150858	1.3536985375	0.456507100000001	0.40931629	1.50165225	0.562764112499999	0.966366935	1.1483225575	0.5005796175	0.714374895000001	0.7415363275	0.603516225	0.3210633225	1.012402195	0.2704141575	1.33987142	1.04127168	0.99686316	1.370657305	1.3290314975	1.0249754625	1.106520685	1.249318765	1.060583315	0.686340035	0.401205975	0.973372065	0.600278480000001	1.37570712	1.0116394875	0.641986347499999	0.9531521125	0.72256764	0.9945501125	1.1258992725	1.270030615	0	1.3166351675	1.652487855	0.2221588475	0.3856334275	1.30992668	0.6060198875
Stewart.TS11swabDNA.Project12.Integrated	1.5642345325	1.39465333	1.8945462925	1.5001245325	1.597799305	0.6254131675	1.2520556225	1.93292791	1.1666459475	1.4487114825	0.2769032825	0.97169654	0.4396609575	1.721652825	1.20179047	0.933437962500001	0.815297375	1.4458674375	1.36285112	1.9933492775	1.355145905	1.7729202725	0.442624887500001	0.8405122675	1.7796738825	1.81934522	2.00452907	1.6249165475	1.9444054025	1.9827065925	1.0364714475	1.4611486675	0.6500822025	1.2593848675	1.8453085275	0.806233805000001	1.56172087	0.733746000000001	0.9954355925	1.97677226	1.925345605	1.6871313475	1.3166351675	0	0.444574912500001	1.26008453	1.39128761	1.8420389375	1.546706505
Stewart.TS3swabDNA.Pool264	1.88156698	1.7269870375	2.15942762	1.77772424	1.8914653075	0.907599455	1.58598254	2.2474913525	1.52997665	1.786264835	0.2730169	1.3917942175	0.785245040000001	2.0301365675	1.5508139775	1.283267485	1.1914106375	1.72819035	1.6806505825	2.264825365	1.6647652875	2.042007815	0.766905245	1.13555855	2.047076875	2.0987996475	2.2931825175	1.93417203	2.22600898	2.282731155	1.347648845	1.76343902	0.979720605	1.57679903	2.14697703	1.0701444025	1.8525581175	1.0243105775	1.295307655	2.2496334675	2.1988473525	1.97074885	1.652487855	0.444574912500001	0	1.6036061325	1.6956381725	2.12406735	1.8335251575
Stewart.TS1swabDNA.Pool264	1.0816089325	0.536187735	1.3109705675	0.985119437500001	1.08507131	0.943268457500001	0.4628747625	1.396556505	0.4800997525	0.4979671425	1.4332503025	0.448242920000001	0.9750114675	1.18884827	0.559715585	0.6939997475	0.745802660000001	0.699628847500001	0.378419415	1.0069475275	0.34191939	1.3668001725	0.951717402500001	0.9711784425	1.3957557975	1.355760865	1.022866765	1.1452428025	1.2698064225	1.0823322625	0.672492922500001	0.5155163325	0.9119200025	0.665875712500001	1.4126914775	0.997324150000001	0.74818527	0.971761320000001	0.7294263525	0.986935515	1.150329105	1.2919346075	0.2221588475	1.26008453	1.6036061325	0	0.470136645000001	1.3305927275	0.72748217
Stewart.EC8spitDNA.Project10	1.1148695625	0.367884035	1.2849169825	0.7268382125	1.077225695	0.949508617500001	0.3448413975	1.38530607	0.3945784025	0.5432808725	1.5651748775	0.657576565	1.0126234025	1.18249338	0.460187955	0.6551521225	0.691959335000001	0.4537635675	0.231603035	1.1388580925	0.3056746	1.3501589075	1.0396003225	0.9217773175	1.3796307625	1.34392408	1.16085034	1.1365191125	1.2630514525	1.1849837325	0.6644763675	0.3097647125	1.0214380825	0.4226866225	1.4030487675	0.91520007	0.36434608	0.94700785	0.6659075825	1.10586379	1.188315815	1.2846431825	0.3856334275	1.39128761	1.6956381725	0.470136645000001	0	1.3142590125	0.3316301
Stewart.CO9stoolDNA.Project10	0.614713994999999	1.2352829375	0.381081265	1.49597561	0.6310842575	1.57631041	1.289894405	0.3592647525	1.218675795	1.158056665	1.98442545	1.2589135375	1.657154905	0.5089433225	1.3210821875	1.462793555	1.4868944375	1.405856415	1.3034806725	0.954711604999999	1.2656410625	0.44279517	1.62611109	1.661381705	0.376583665	0.3958044375	0.923885822499999	0.566659755	0.37177651	0.694342850000001	1.42819364	1.246216145	1.491220265	1.41044621	0.33383447	1.6191809075	1.3188718775	1.5278628625	1.48548455	1.0343444525	0.583776842499998	0.404127345	1.30992668	1.8420389375	2.12406735	1.3305927275	1.3142590125	0	1.3336588575
Stewart.CO2spitDNA.Project10	1.1227317525	0.36523223	1.3050326175	0.6277314475	1.092349415	1.0677471125	0.5531788425	1.400751155	0.5536434625	0.6078028375	1.6982228275	0.806369614999999	1.1548468575	1.196155855	0.51118567	0.7586926425	0.840270075000001	0.3696127975	0.40890215	1.2470041675	0.499420405000001	1.3638921775	1.1877736125	0.993264307499999	1.3958514875	1.35864688	1.269511515	1.1527935975	1.3450269975	1.2964491375	0.7366634275	0.3382274125	1.1735445625	0.4284699975	1.4211370775	0.974543455000001	0.17691137	1.077451285	0.6135226475	1.215610335	1.28427882	1.3018106125	0.6060198875	1.546706505	1.8335251575	0.72748217	0.3316301	1.3336588575	0
Stewart.EC1stoolDNA.Pool264	0.654954225	1.1741905125	0.31326219	1.47937687	0.6444279925	1.577161445	1.191996685	0.4636355775	1.20378573	1.02424245	2.004865565	1.2606786075	1.66718853	0.4130269475	1.3043562125	1.450767075	1.4742008975	1.371690235	1.1756310675	0.792087904999999	1.1311739875	0.663482405	1.635443895	1.64670098	0.585526065000001	0.6060522775	0.836947437499998	0.593647474999999	0.301242255	0.790083635	1.413585365	1.13395535	1.51350413	1.394202	0.58792876	1.6008122425	1.2421749025	1.5415465975	1.468933165	0.8884706825	0.3810258325	0.50825281	1.17551837	1.8675088425	2.135160655	1.1988384025	1.1819251825	0.435890735	1.2605563625
Stewart.EC6spitDNA.Pool264	1.0257714525	0.481620325	1.2382556375	1.0136833975	1.031566035	1.2016283125	0.5990435825	1.33932226	0.628012527500001	0.3851593125	1.7398366175	0.768371499999999	1.2347573625	1.134777335	0.70331372	0.9169299275	0.96165211	0.756822382499999	0.487337055	0.869829422500001	0.42053003	1.3089964075	1.2061018325	1.2250316475	1.3343774175	1.30120174	0.889487355	1.0897980675	1.2165132775	1.0226971125	0.8999426425	0.4030108875	1.2112025475	0.7992451325	1.3610164425	1.24642499	0.57642899	1.23251895	0.9812749225	0.836948065	1.088173485	1.2391193825	0.3448613975	1.57765997	1.8904416525	0.358095375	0.44940761	1.2719774825	0.569578825
Stewart.EC1swabDNA.Pool264	1.1223150425	0.620453155	1.4937793575	0.7283218675	1.1963233	0.783950582500001	0.777471172500001	1.543049545	0.7024198875	0.826782262500001	1.2184395075	0.586583274999999	0.7880559275	1.34195524	0.406431315	0.4349225625	0.544942415	0.671942342500001	0.702520605000001	1.5823453725	0.768614310000001	1.4459024475	0.9356561275	0.618948212500001	1.4487684975	1.468553015	1.594638335	1.2551195775	1.5444440275	1.5763330425	0.3981715225	0.7993102625	0.8003252575	0.509219022500001	1.4975922125	0.552189170000001	0.809796455000001	0.533579245	0.4521378225	1.56579284	1.51813277	1.3529355425	0.817801392499999	1.05808302	1.3742901375	0.805396710000001	0.820345515	1.4751015225	0.82548052
Stewart.TS5stoolDNA.Pool264	0.7443190625	1.063683625	0.6030648425	1.4207459475	0.690479764999999	1.5135858075	1.0834178075	0.697681175	1.1064507425	0.8948246325	1.9658991875	1.14743694	1.6110957625	0.635574	1.221268655	1.3796153575	1.402300165	1.2865585225	1.05194869	0.5161910025	1.003501955	0.7045080125	1.5759759875	1.5874060575	0.6549554225	0.656257175	0.516970705	0.752395102499999	0.5421355925	0.4611252425	1.3402004025	1.0280072325	1.4524116025	1.3131271325	0.7410078375	1.549693375	1.15094229	1.50307673	1.3903271675	0.60375196	0.554176505	0.5658194675	1.0318992825	1.817450765	2.1035967575	1.05020462	1.058751725	0.5609822375	1.168341835
Stewart.EC7swabDNA.Project10	1.088756205	0.5004452675	1.361539995	0.703637050000001	1.0637037725	0.861934075000001	0.38694291	1.4232391525	0.36937618	0.781540510000001	1.443878145	0.6132795975	0.85710285	1.2184138175	0.3467012575	0.46388575	0.5332558275	0.548408485	0.435712972500001	1.360227815	0.5268858475	1.318701115	0.897582185	0.755368465	1.343534395	1.3324433775	1.3741698025	1.124953345	1.3957053	1.382938565	0.505616110000001	0.54137376	0.892067675000001	0.341547225	1.36697896	0.7550249375	0.5427505675	0.789256122500001	0.535375975	1.3386744875	1.3449529625	1.239641485	0.60025024	1.2329927025	1.565140775	0.6330187575	0.4045383125	1.32755634	0.5094579225
Stewart.CO2swabDNA.Project10	1.7851908775	1.61433034	2.0577685125	1.6661164225	1.792820975	0.7214195675	1.4745122425	2.14653898	1.4446138775	1.6937112425	0.1633070775	1.324364615	0.6772902225	1.9326507	1.43920348	1.1764104325	1.081930905	1.6137417775	1.57077758	2.1698594775	1.55593342	1.9488720475	0.6990358175	1.0270597525	1.9518833525	1.99859722	2.19946143	1.8353753325	2.1269526975	2.1895375275	1.2320438475	1.6491137625	0.8045580025	1.4605545275	2.0541304575	0.85430869	1.73731173	0.79965006	1.1848041875	2.153748655	2.10639267	1.8703116425	1.5502408725	0.376895745	0.2741875675	1.53257668	1.58448865	2.0268835675	1.72156106
Stewart.CO6swabDNA.Project10	1.49956728	1.0645235475	1.7567136	0.861589415000001	1.4724253175	0.607411715000001	1.04230557	1.8433241925	1.02419126	1.273210305	0.934190500000001	0.941611932499999	0.533341055	1.6309954225	0.8837301525	0.5709649	0.5976480525	0.859904990000001	1.0192005425	1.81405447	1.0725282275	1.703335125	0.663655675	0.27087487	1.708747115	1.7327463125	1.8360716675	1.54422023	1.802083015	1.813710905	0.593279895	1.16578946	0.719852335	0.755264990000001	1.7787441	0.3797968575	1.0914860875	0.6063806975	0.58257725	1.7982603575	1.7495016675	1.621066005	1.13420543	0.783424472500001	1.05195786	1.1231812375	1.0672072875	1.73651019	1.1196005725
Stewart.TS10swabDNA.Project12.Integrated	1.3756724125	0.854947745	1.6402120925	0.8533426975	1.348518845	0.4135449075	0.808414952500001	1.715829395	0.7962628275	1.0941629575	0.963942937500001	0.745941439999999	0.4571000225	1.504582625	0.662149945	0.3643867275	0.399352365000001	0.7449288075	0.81206076	1.6790243775	0.900646490000001	1.5751108225	0.5629383425	0.2237060775	1.5921012625	1.61777158	1.698150735	1.4152378625	1.6805880725	1.6765776725	0.388454487500001	0.9672540675	0.529122587500001	0.564798857500001	1.6527063375	0.23093565	0.900497550000001	0.523696885000001	0.363543262500001	1.661519505	1.62645339	1.4973631425	0.9345410925	0.78425385	1.0833564925	0.92451122	0.850567040000001	1.6164630325	0.930277514999999
Stewart.CO5swabDNA.Project10	1.2926000175	0.707190805	1.5422062375	0.689020142500001	1.26563202	0.6836617975	0.607194757500001	1.63418053	0.6444325825	1.0005328725	1.2800952725	0.656416535	0.7556245325	1.423979905	0.52902877	0.3258680125	0.447435555000001	0.5573615775	0.651681235	1.5425477125	0.75063921	1.4799641125	0.7966137625	0.4488727575	1.5038020475	1.525664145	1.56919621	1.3323300675	1.5801455725	1.5745623075	0.296917057500001	0.7894769325	0.7254694925	0.3847981175	1.5680767375	0.45199623	0.641283095	0.643469665	0.2930328425	1.52345156	1.529586275	1.4052105975	0.8410218275	1.11066132	1.3867120675	0.804914995	0.671834015	1.5122112225	0.68323948
Stewart.EC7spitDNA.Project10	0.938026375	0.3723687625	1.15453547	0.857044565	0.9273538625	1.07722242	0.41187347	1.2288681525	0.38620438	0.436600795	1.64767282	0.6569967975	1.059185685	1.0264804825	0.5396986375	0.692217695000001	0.752573817500001	0.629508165	0.3708519575	1.089146445	0.3942568775	1.21556518	1.093194065	1.042078575	1.245222585	1.2059572575	1.1031056025	0.979344834999999	1.170297965	1.122014905	0.722548360000001	0.26788837	1.09995306	0.56450402	1.24866155	1.0758988025	0.3661912275	1.0526910325	0.798813095	1.0657355575	1.1203517525	1.138041465	0.484213145	1.4508689875	1.79607905	0.5975887125	0.3285461275	1.175275565	0.3681603125
Stewart.TS10spitDNA.Project12.Integrated	1.1323609775	0.382674205	1.3189052275	0.5764408425	1.108015175	0.966971042500001	0.4910791475	1.415012005	0.567423302500001	0.5279745625	1.5921636525	0.683196729999999	1.0599081375	1.211008035	0.480340405	0.659212422500001	0.790949775	0.3282779675	0.249734115	1.1533714025	0.354548115	1.3858316375	1.1146112425	0.8608213775	1.4161744375	1.37624915	1.167623235	1.1658596675	1.2868280675	1.1982162675	0.6392975025	0.432342117500001	1.0655295975	0.4161263225	1.4335511675	0.846928235	0.331798555000001	0.98081842	0.5406111925	1.11983799	1.21676021	1.3095086625	0.3712383775	1.42611125	1.7404932725	0.453173305000001	0.28563045	1.3467683825	0.372040095000001
Stewart.TS5spitDNA.Pool264	1.120631015	0.4398927075	1.3420541	0.861472220000001	1.1165540375	0.7001411	0.368016265	1.4298988575	0.42592817	0.623942695	1.2583322	0.3623099175	0.69560139	1.2228910625	0.3900270525	0.351398465	0.4181929575	0.56507671	0.3627859475	1.30704356	0.405535322500001	1.39770517	0.716569505	0.63741721	1.429256015	1.3878602475	1.3232414325	1.176915715	1.366857295	1.324113815	0.345153725	0.44360796	0.741680104999999	0.472206665	1.44364769	0.671309892500001	0.6079183525	0.6527189475	0.403132555000001	1.2885873575	1.3119563675	1.327186125	0.451978185	1.0899666825	1.4094362	0.4293192475	0.4259037525	1.36683867	0.5843444925
Stewart.TS10stoolDNA.Project12.Integrated	0.922292145	1.0924442925	0.852226875000001	1.446845865	0.8942462825	1.599601335	1.12278297	0.956380117500001	1.16791107	0.932531385000001	2.054639535	1.2565623925	1.70408722	0.8083548175	1.2720403925	1.451925075	1.4855482725	1.305875655	1.0864704675	0.201090885	1.0257496675	0.936583104999999	1.671937015	1.637944115	0.917487075	0.9237838125	0.2280589375	0.948773759999999	0.840182235	0.51081661	1.404597505	1.058020785	1.546016745	1.34059284	1.02291549	1.6334603575	1.1787619075	1.5908530975	1.43519066	0.2311251575	0.744273492500001	0.827585685000001	0.94442155	1.9132367075	2.18402527	0.9298561625	1.0832776225	0.879956759999999	1.1925016175
Stewart.EC6swabDNA.Pool264	1.3178860675	1.07414511	1.6660634725	1.2974882175	1.392530735	0.3715805875	1.0114303675	1.753935955	0.965438627500001	1.1529145325	0.766686117500001	0.781572275	0.4292773575	1.53435488	0.89990211	0.6896147775	0.613913560000001	1.1433599975	1.048718655	1.7649281525	1.03222402	1.5840242325	0.4945572725	0.6519700925	1.6022375525	1.61344205	1.79513535	1.4343357375	1.7326604975	1.7674705925	0.6975549125	1.0878985325	0.5142800425	0.985003952500001	1.6648143875	0.551377650000001	1.256037805	0.56276869	0.7095524375	1.74797385	1.70482311	1.5125110925	1.0497670475	0.667915334999999	0.9300327825	1.006776105	1.10767319	1.6300605425	1.237321415
Stewart.TS2spitDNA.Pool264	1.0634296425	0.647659585	1.2747583125	1.0724521175	1.08154534	0.762404112500001	0.5640013725	1.349297135	0.555688737500001	0.599643607500001	1.2589889225	0.401544935000001	0.8089231475	1.137298865	0.62378879	0.5355494525	0.589682840000001	0.8195215225	0.537187290000001	1.1757706775	0.484533995000001	1.3288259575	0.794161567500001	0.836679032499999	1.3569073875	1.320556675	1.189672945	1.1188969075	1.2398603575	1.1694376775	0.522731162500001	0.6724593675	0.748990327500001	0.7420893775	1.3645451075	0.841290060000001	0.891410234999999	0.776352815	0.5871279025	1.157756835	1.19974982	1.2607039225	0.472359747500001	1.07397122	1.4183697425	0.41978812	0.611476985	1.2998063575	0.854100625
Stewart.TS8stoolDNA.Project10	0.599836345	1.2083535225	0.299203075	1.45091391	0.619555802500001	1.53231356	1.280711395	0.4142088675	1.18324677	1.134903465	1.93872682	1.2580904575	1.61756845	0.4224379775	1.2765769575	1.4282208	1.4493337675	1.365988795	1.2865371575	0.920046890000001	1.2416028375	0.43744133	1.59678172	1.62491859	0.320335515	0.3548441825	0.914811122499999	0.475971125	0.461889375	0.816148105000001	1.389016855	1.22509089	1.449165635	1.36792955	0.43771724	1.5754468825	1.2959570425	1.4766530975	1.443487285	1.0149510375	0.6048129225	0.26929814	1.287021045	1.8024845125	2.06370935	1.3185718375	1.2938369425	0.297710715	1.3080804675
Stewart.CO3stoolDNA.Project10	0.636337942499999	1.279477395	0.4887995225	1.4954934125	0.669511445000001	1.5828241475	1.3455391825	0.39493849	1.2485422575	1.2050834325	1.9684482975	1.3015132	1.6485938575	0.56435446	1.31206651	1.4540277575	1.4775177	1.4561139625	1.360170335	1.0115449225	1.328636415	0.447313092500001	1.6400633925	1.6611010175	0.3406687075	0.436540525	0.986844839999999	0.6303185525	0.4531409925	0.7577858875	1.4224085725	1.3049012525	1.4744988975	1.4169031875	0.2685723925	1.62233463	1.378560045	1.50673017	1.4823841975	1.104662105	0.69998649	0.3748823725	1.3601881475	1.815241905	2.1058526725	1.38818133	1.38023449	0.2631161225	1.39603043
Stewart.EC9swabDNA.Project10	1.413373875	1.1967267525	1.74942057	1.39048371	1.4641488325	0.46877093	1.073868605	1.8248708125	0.987017585	1.262603655	0.4547907	0.7882652175	0.299482255	1.6037585925	1.0160161125	0.749943085000001	0.6682100125	1.232021925	1.1277976925	1.83286527	1.1188006225	1.6324087	0.251352125	0.757592055	1.66172516	1.6801465325	1.8495009375	1.498759675	1.80186575	1.816173175	0.817789865	1.22122501	0.560699565	1.09024568	1.720956725	0.723519447500001	1.3500017175	0.7196399425	0.805973085	1.8154100825	1.7789823525	1.56458595	1.11540267	0.2710927175	0.627104495000001	1.0197574175	1.1909922725	1.697381305	1.3273938875
Stewart.TS4stoolDNA.Pool264	0.536959255	1.1781860375	0.240172725	1.46238756	0.5388739825	1.54611079	1.26187204	0.3710954325	1.157404825	1.10138059	1.951917355	1.2038920075	1.607941985	0.3305067775	1.2578935675	1.41571299	1.4262891175	1.372122385	1.2781229825	0.909969850000001	1.2444768225	0.46599074	1.60414544	1.630400985	0.41828614	0.4132792775	0.893083162499998	0.368135575	0.43768341	0.826265055	1.389443015	1.220119985	1.43915025	1.363248195	0.406456155	1.5897234625	1.2963330875	1.4713980375	1.44827035	1.0238768475	0.5440211825	0.361035265	1.26707229	1.7836413375	2.09102465	1.3067125275	1.2963376325	0.329755285000001	1.3108251925
Stewart.TS12swabDNA.Project12.Integrated	1.634075795	1.4398284775	1.94926703	1.53305786	1.6527060625	0.703530965	1.27194379	2.0058392975	1.210226315	1.52357314	0.237087595	1.0379085925	0.490611225000001	1.7855630075	1.2579215775	0.957792925000001	0.867759187500001	1.479023545	1.3884069675	2.048218365	1.4011133275	1.83358402	0.463042915000001	0.870600555000001	1.83969181	1.8756583675	2.0620825375	1.686357975	1.996210065	2.04505716	1.070126915	1.48633564	0.725857340000001	1.312453795	1.903695865	0.859561722500001	1.5869663275	0.8324633475	1.058659045	2.0324769125	1.9773216025	1.741671115	1.368796305	0.1823793925	0.38772965	1.2958433925	1.4181348475	1.894754955	1.5711419175
Stewart.EC2swabDNA.Pool264	1.295965215	0.718021062499999	1.568511535	0.581475725	1.2745264225	0.823290485	0.67956738	1.6451963975	0.644627125000001	1.02869342	1.31600041	0.780398677499999	0.86340406	1.4319509175	0.5507751275	0.454274885	0.6031273825	0.550441165	0.6960392425	1.56647987	0.7788083775	1.51492772	0.971144229999999	0.428466120000001	1.51812392	1.5432185825	1.5825335025	1.343688515	1.61297463	1.613329955	0.45607337	0.812618165000001	0.846690480000001	0.27835527	1.584150615	0.4916620725	0.6147262675	0.6535829575	0.437517745	1.5478198575	1.5543133825	1.429482175	0.838578984999999	1.1540732725	1.435886525	0.853906257500001	0.6528149825	1.548989795	0.6712888725
Stewart.EC11stoolDNA.Project12.Integrated	0.5524979875	1.0732064	0.3569042025	1.3709918675	0.54413776	1.4509136525	1.1110501125	0.48905051	1.0958244425	0.9732777225	1.8790512175	1.139462235	1.5436550225	0.38900781	1.19632772	1.3451319275	1.364706385	1.2626150425	1.11756222	0.779699797500001	1.07009573	0.5919377225	1.5110421825	1.5393690225	0.553037297500001	0.48192251	0.827929539999999	0.531210052500001	0.4184431175	0.8028776625	1.3077888675	1.0621321475	1.3916629075	1.2854227925	0.5511115525	1.494825015	1.144476715	1.4179905	1.3603612275	0.88829642	0.46493282	0.477485897499999	1.1157493775	1.7414458	2.0096058025	1.141719215	1.12373921	0.4249478775	1.15662328
Stewart.EC4swabDNA.Pool264	1.1542292725	0.87392349	1.5114230975	1.0922299025	1.218000565	0.624042082500001	0.814913417500001	1.542802285	0.6734544975	0.9617519875	0.9678238825	0.456544890000001	0.5272925225	1.34181281	0.633577925	0.4651915925	0.36029517	1.0116604825	0.868184935	1.6037729425	0.82107828	1.4131827875	0.602814437500001	0.632222582499999	1.4292495075	1.457513385	1.61683698	1.2435392775	1.5685284075	1.5888414075	0.5801298375	0.9272696825	0.5608946325	0.8271755075	1.4848947675	0.657856960000001	1.114046415	0.55072587	0.6271267375	1.58817403	1.543131515	1.3426370325	0.847509972499999	0.74007825	1.1418105075	0.78642628	0.945838925	1.4746984275	1.071966825
Stewart.TS12spitDNA.Project12.Integrated	1.1170579975	0.616662365	1.4048414075	1.0440253775	1.117790795	0.6034427875	0.5086280475	1.45625818	0.4225421025	0.7253927125	1.1169260625	0.31379405	0.600168502500001	1.241627685	0.509520115	0.3355012525	0.33647448	0.748176822500001	0.598049555	1.4202946525	0.573605600000001	1.4132847725	0.5691626575	0.6202950175	1.4444833075	1.395758595	1.42502	1.1680697525	1.4293075375	1.4000230275	0.3975887875	0.641104357500001	0.5793348375	0.626317377500001	1.4376204875	0.656453135000001	0.82211428	0.637908015	0.4455603775	1.40274407	1.38969982	1.3307169975	0.5874107775	0.913448075	1.2706343425	0.536218715000001	0.635384730000001	1.3757149875	0.776574185000001
Stewart.TS3spitDNA.Pool264	1.0370374025	0.33671313	1.2494359025	0.8265216025	1.044859295	1.1420602425	0.5856254525	1.35231312	0.6627070975	0.3878881675	1.7712855525	0.811983599999999	1.2276698225	1.147752485	0.53061855	0.8156386425	0.92112657	0.557113402500001	0.35029635	1.0651234375	0.402565685	1.3164280475	1.2525449075	1.1105832875	1.3452776425	1.31559968	1.08934133	1.1061713275	1.2309189875	1.1160088475	0.7869813475	0.3130156625	1.2490575775	0.584582947500001	1.3768942075	1.079283185	0.34511914	1.15513464	0.788397927500001	1.033406155	1.134989075	1.2551437525	0.4874947325	1.61982878	1.9058818225	0.586524335	0.353262495	1.2885379625	0.329552760000001
Stewart.EC4spitDNA.Pool264	0.840695077499999	0.676390334999999	1.2626029575	1.0179582575	0.96690965	0.902016927500001	0.7859497875	1.33165895	0.678321672500001	0.619223317499999	1.2620830275	0.526332895	0.9196494425	1.105071785	0.63906973	0.7368419875	0.767028	0.8918562075	0.756711725	1.3353248275	0.679913580000001	1.1201605125	0.9573353875	0.999108907500001	1.1438672375	1.187059025	1.348513405	1.0071335075	1.3145919775	1.3283173775	0.7333848575	0.755570627499999	0.8087080475	0.778260282500001	1.2315648575	0.96873538	0.952491214999999	0.835898075	0.792534382500001	1.319179735	1.295949345	1.0624955475	0.7143862525	1.09551327	1.4457977925	0.709625075	0.853523685	1.2119880825	0.92959985
Stewart.EC7stoolDNA.Project10	0.4860713325	1.10685538	0.2767491575	1.3897143425	0.469721225	1.4679608575	1.1791072925	0.512124435	1.1175471625	1.0339906425	1.8820208125	1.160654415	1.5541901725	0.23066029	1.214158065	1.3652919375	1.386572095	1.2834297625	1.185879615	0.8847954775	1.14102706	0.5503328575	1.5306479925	1.5597994775	0.4827055875	0.505836605	0.9236233	0.2922865225	0.5217758475	0.932689657499999	1.3256571975	1.1241309475	1.3881600075	1.3049611075	0.5984204925	1.51208809	1.19482968	1.421799345	1.3800249825	0.90707731	0.55045312	0.4023330425	1.1859458275	1.74464194	2.0132267075	1.21363156	1.193358205	0.4464797425	1.206578195
Stewart.CO6spitDNA.Project10	1.1552050375	0.406128285	1.3419089425	0.4238256075	1.12477116	1.0396339125	0.5687459525	1.43383247	0.611168357500001	0.681885907500001	1.6646333425	0.757986704999999	1.1264275675	1.22898484	0.5132677	0.6837466525	0.82744039	0.1747722875	0.397168485000001	1.2878318775	0.532671865	1.3996688775	1.1536004425	0.8574523725	1.4297373425	1.391292215	1.30786472	1.1830828275	1.3828071625	1.3330631075	0.6493555975	0.447256992500001	1.1418050775	0.3895373675	1.4526161025	0.8712229	0.266273745	1.047807275	0.5551417425	1.254985595	1.326276285	1.3304078425	0.600198142499999	1.51154376	1.8069685325	0.688774985	0.40031091	1.3646148875	0.258333075000001
Stewart.CO8stoolDNA.Project10	0.6764171	1.3291777525	0.44859621	1.579378545	0.783033597500001	1.653517885	1.40144996	0.2668208075	1.300936345	1.254524605	2.041896275	1.3645240225	1.727501475	0.5720991225	1.3895302475	1.53685832	1.5593796475	1.489840265	1.4041716225	1.081871935	1.3621673175	0.43474942	1.704726195	1.746346385	0.42216139	0.3106279975	1.0581049925	0.630542524999999	0.52126403	0.67544136	1.49919269	1.343601365	1.566618135	1.48034234	0.30429783	1.7062522775	1.4146297425	1.5960270825	1.55648799	1.1676138725	0.7030080325	0.471878145	1.40667033	1.9082893775	2.197899985	1.4333512975	1.4173841925	0.347373515	1.4291752875
Stewart.TS4spitDNA.Pool264	1.0779936025	0.51057421	1.3976036375	0.6547832325	1.099813175	0.7955049125	0.5355590525	1.45015297	0.4771707325	0.7216171125	1.3301042575	0.4818762	0.7937312125	1.24860678	0.28732836	0.385096657500001	0.518390575	0.4701866725	0.505652565	1.3993356125	0.559896495000001	1.3317935575	0.8643838525	0.5793580075	1.3633670825	1.36795311	1.418187945	1.1618401275	1.4367017175	1.4120730075	0.3131866025	0.6113380025	0.7747430875	0.3284105125	1.4004786075	0.608529130000001	0.66415142	0.646348590000001	0.4268695475	1.383512865	1.379067975	1.2667271825	0.574718347500001	1.140842405	1.4777318225	0.57699278	0.594545515	1.3725803675	0.66312566
Stewart.CO2stoolDNA.Project10	0.686848729999999	1.1670762075	0.41393606	1.468509035	0.687860557500001	1.59899662	1.189448835	0.5936548125	1.202005135	1.011961535	2.04109316	1.2927522325	1.689960275	0.4313025725	1.2944800375	1.44774361	1.4851124475	1.364366355	1.1690719275	0.822192414999999	1.1183980425	0.801781524999998	1.66597488	1.644974555	0.730821025	0.7282602125	0.847145887499999	0.59875856	0.415884645	0.86862026	1.408260695	1.129804825	1.547521345	1.387139275	0.783016274999999	1.6122421125	1.2402114575	1.5635723725	1.4614597	0.858305072499998	0.3693594225	0.63298342	1.11160033	1.9054217075	2.16264092	1.1458662225	1.1603272075	0.604669924999999	1.2541920225
Stewart.CO8spitDNA.Project10	1.071989125	0.3263678875	1.269537025	0.841127704999999	1.0652384775	1.08016893	0.503019280000001	1.3721108425	0.56978408	0.44123114	1.678517425	0.7218016275	1.124546525	1.1695470975	0.5440938175	0.756736575	0.8135423375	0.571383235	0.2801309275	1.01010301	0.3125024575	1.333997195	1.147878815	1.06640721	1.366853165	1.3320074625	1.0348628375	1.12413393	1.243135615	1.07596452	0.75769118	0.251682745	1.14636269	0.61551277	1.39182105	1.0631128425	0.4107038775	1.0778821975	0.789636245	0.977557587499999	1.1161469525	1.26775222	0.32704466	1.5240993375	1.817395505	0.411219537500001	0.2648247375	1.300386665	0.3777947975
Stewart.TS1spitDNA.Pool264	1.0754675975	0.620749415	1.2710645925	1.1168503525	1.059348475	1.2963773875	0.6878901925	1.369152985	0.7606701675	0.5110520975	1.8090323475	0.869110735	1.3523831675	1.164826585	0.849661865	1.0393854375	1.088002295	0.858336967500001	0.62028778	0.788087212500001	0.577516950000001	1.3367470675	1.2724738375	1.3141597025	1.3591530275	1.331626135	0.80981484	1.1214058175	1.2449738175	1.0537537275	1.0581847225	0.5632423575	1.2823141975	0.9075957975	1.3877999475	1.349240815	0.670596519999999	1.33361932	1.0912152925	0.74475021	1.112125865	1.2693045675	0.4689274275	1.65103991	1.9582054575	0.46370625	0.570250045	1.3005454925	0.66702789
Stewart.TS9spitDNA.Project12.Integrated	1.0717917425	0.458287405	1.2945321075	0.9394217825	1.073332685	0.8824346175	0.3382378475	1.38544152	0.4088073375	0.4810158575	1.4007677975	0.3980796	0.9047777925	1.177148945	0.470777935000001	0.6079813675	0.660368440000001	0.649881512499999	0.33185106	1.1021111225	0.3095443	1.3527013375	0.8217732225	0.8751957925	1.3849708875	1.343706465	1.115410455	1.1344667075	1.2579790075	1.1243922225	0.6051983475	0.453688262500001	0.8795885925	0.5872926275	1.4010395425	0.93323874	0.681750465	0.905002175	0.6665714025	1.08379917	1.14885084	1.2812720325	0.2578602925	1.221084775	1.5545671475	0.186318815	0.392384425	1.3188134225	0.658091525
Stewart.EC3swabDNA.Pool264	1.40410177	0.905824512499999	1.65044371	0.499601745	1.3696192025	1.255507665	0.994644055000001	1.7342472025	1.004105045	1.15786032	1.718643935	1.1519022225	1.318632355	1.5276373425	0.8260327725	0.96441746	1.0959510325	0.62550319	0.9014099925	1.6503483	1.0150174925	1.60445746	1.449719745	0.844908085000001	1.607933155	1.6265834275	1.6664966025	1.442989645	1.696339075	1.72299415	0.90777377	1.015742885	1.2907805	0.67216649	1.68071817	0.953492677500001	0.838726167499999	1.0727785425	0.897366130000001	1.6203512325	1.6381497625	1.51332443	1.040346625	1.5853082975	1.82382386	1.1330816125	0.890767917500001	1.63819482	0.8714019625
Stewart.EC9spitDNA.Project10	0.938975724999999	0.4474131375	1.26524619	0.959458099999999	0.9935358575	0.762299024999999	0.45280976	1.3173420375	0.38750585	0.542519595	1.25384203	0.2113961825	0.769411365000001	1.1054093475	0.4009664025	0.502395290000001	0.5298853825	0.671975789999999	0.507757302500001	1.29778318	0.496104022500001	1.27871827	0.729696615	0.812866575000001	1.310409245	1.2733286675	1.3091331975	1.03974686	1.30046798	1.279747935	0.500103945	0.524112415	0.713530725	0.551044085	1.31648818	0.8223544625	0.7506185675	0.7614276275	0.589206039999999	1.2793019725	1.2687241125	1.211308325	0.494627885	1.0452542625	1.424962315	0.409769002500001	0.571647682500001	1.25117539	0.7196439125
Stewart.CO6stoolDNA.Project10	0.7410479	1.0654736825	0.55588001	1.421272195	0.6735285925	1.499509235	1.090609505	0.653124112499999	1.111176555	0.902987785	1.9518698	1.1606812825	1.602806465	0.595307647499999	1.2236238325	1.383680205	1.4040270525	1.279482475	1.0572227875	0.52315882	1.0079176175	0.650374149999999	1.56682312	1.588239065	0.611076199999999	0.6090995475	0.5363417025	0.725181895	0.537229644999999	0.50007452	1.34290073	1.02741609	1.442966785	1.31537871	0.734316174999999	1.5454846125	1.1454655025	1.4906275275	1.389985275	0.5949906925	0.5744554375	0.508929085	1.052034225	1.8089894125	2.08305238	1.0738073225	1.0672630075	0.542334929999999	1.1640271625
Stewart.TS4swabDNA.Pool264	1.08076687	0.704027197500001	1.47606762	0.991743475	1.1817634525	0.5146068	0.705505050000001	1.5286462175	0.638189735	0.80849558	0.96145971	0.4448082375	0.443433805	1.3121091925	0.5661943925	0.341763665	0.2698857675	0.87187392	0.7512354525	1.563017695	0.7508115075	1.3857293	0.561204555	0.504948205	1.40646957	1.4296164225	1.5766870375	1.217525295	1.532035	1.550064695	0.395951465	0.78787811	0.454670565	0.696322495	1.456480055	0.5057983925	0.9902951125	0.4510646525	0.42507064	1.5466634975	1.5078021575	1.31333145	0.742929495	0.7523361375	1.11618505	0.723624362500001	0.8189501775	1.43485158	0.9716967875
Stewart.CO7swabDNA.Project10	1.4203812625	0.93044019	1.6742170275	0.7534990775	1.39140593	0.539936067500001	0.8977569125	1.759073675	0.8856183175	1.1610541525	1.0135309125	0.834792909999999	0.6066676575	1.547989445	0.745326705	0.4458245475	0.50077216	0.7351830475	0.880154725	1.7155516625	0.965196275	1.6214537225	0.727474242499999	0.1572095775	1.6251469475	1.650088055	1.73620667	1.4605356025	1.7164533925	1.7237577175	0.4519758625	1.0147278275	0.5782530575	0.600134707500001	1.6971318875	0.1902147	0.93560609	0.508046875	0.4179493375	1.696760815	1.658741165	1.5346487425	1.0048692325	0.89809438	1.1638310325	0.99856287	0.9191456	1.6512312375	0.974551775000001
Stewart.EC11spitDNA.Project12.Integrated	1.0465550025	0.3842438	1.2762463075	0.8613714475	1.0505458	1.0832137025	0.5258500725	1.35267646	0.580765387500001	0.4133863375	1.6360187425	0.655388725	1.0868555675	1.145274525	0.568017795	0.775634522500001	0.826032095	0.6290406375	0.348997125	0.945653697500001	0.341424495	1.3406529225	1.1532495325	1.0593965725	1.3672894875	1.32918076	0.95583039	1.0993123175	1.2463094325	1.0553496125	0.7619639525	0.3782876375	1.1070607025	0.657390882500001	1.3713695925	1.076570515	0.5540988	1.035536455	0.7985443525	0.91682869	1.123879535	1.2668220825	0.2124991375	1.45065882	1.7865765375	0.28210253	0.39247432	1.3071834225	0.555271795
Stewart.CO10stoolDNA.Project12.Integrated	0.41503595	1.0670556425	0.481848125	1.31093208	0.4284587225	1.388152005	1.13482401	0.6377355725	1.04114776	0.988413005000001	1.78957876	1.0952160375	1.465786195	0.2908435325	1.1276197925	1.27756354	1.2982571225	1.23534544	1.1438149775	0.985163030000001	1.1022687275	0.62064378	1.44750906	1.479308435	0.4871971	0.5572675475	0.992734467500001	0.28795276	0.653001365	0.988055275	1.239126135	1.083904155	1.304565255	1.219237095	0.675578165	1.4402333775	1.1612591875	1.3324202425	1.296617445	1.0127489975	0.6956300675	0.416243	1.143998335	1.6466389225	1.940507395	1.1690696975	1.1586958675	0.5360491	1.1738874475
[truncated: 41 more columns]
